# Supplementary material for: Genomic insights into the spread of vancomycin- and tigecycline-resistant Enterococcus faecium ST117
Source: Ann Clin Microbiol Antimicrob. 2025 Jun 11;24:36. doi: 10.1186/s12941-025-00806-7 (PMC12153105; doi:10.1186/s12941-025-00806-7)
Supplement: Supplementary file 2 — Supplementary Material 2 [file 12941_2025_806_MOESM2_ESM.xlsx]

## Sheet: Disclamer and content
This supplementary material is supporting information alongside the article:"Genomic Insights into the Spread of Vancomycin- and Tigecycline-Resistant Enterococcus faecium ST117", on behalf of the authors, who remain responsible for the accuracy and appropriateness of the content. The same standards for ethics, copyright, attributions and permissions as for the article apply. "
Supplementary file content:
Supplementary Table S1: A summary of results of antimicrobial susceptibility testing and typing.
Supplementary Table S2: Features of contigs from hybrid assembly
Supplementary Table S3: List of downloaded ST117 Enterococcus faecium genomes from PathogenWatch, accessed May 9, 2025

## Sheet: Table S1
Table S1: A summary of results of antimicrobial susceptibility testing and typing.
Isolate ID	BioSample Accession number	ST¹	ST²	Clonal complex	VAN (>4 mg/L**; 0.12-16 mg/L)	TEI (>2 mg/L**; 0.12-16 mg/L)	van operon	LNZ (>4 mg/L**; 0.12-16 mg/L)	23S rDNA	TET (≥ 16 mg/L#; 0.25-32 mg/L)	TIG (>0.25 mg/L**; 0.06-4 mg/L)	tet genes	rpsJ	AMP (>8 mg/L**; 0.12-16 mg/L)	PBP5	SXT (NA; 0.03/0.6-4/76 mg/L)	dfrG	GEN (NA; 0.25-128 mg/L)	aac(6')-Ii	aac(6')-aph(2'')	aph(2'')-Ia	CHL (≥ 32 mg/L#; 0.25-32 mg/L)	ERY (≥ 8 mg/L#; 0.06-8 mg/L)	CLI (NA; 0.12-16 mg/L)	msrC	ermB	ermT	PEN (≥ 16 mg/L#; 0.06-8 mg/L)	NFT (>64 mg/L**; 2-128 mg/L)	NrmA	EF0404	EF0648	EF0655	EfrA	EfrB	EmeA	DAP (≥ 8 mg/L#; 0.5-32)	RpoB	RpoC	LiaF	LiaS	LiaR	YycF	YycG (WalK)	cls
VR1	SAMN46716615	117	1067	162	>16	1	vanB	2	wt	>32	0.5	tetL, tetM	155_166del	>16	Met485Ala, Glu629Val	0.06/1.19	n	>128	y	y	y	8	>8	>16	y	y	y	>8	16	Gln48Lys, Thr207Met	-	-	-	-	-	-	2	-	-	His47Tyr, Ala78Val, Phe80Leu, Ile111Val, Val148Ile, Tyr216Cys, Ile235Val, Val238Ile	Lys4Arg, Arg7Lys, Leu57Met, Thr77Ala, Leu100His, Leu101Gln, Lys117Met, Val136Met, Glu153Lys, Asp251EGlu, Ser258Thr, Ile347Thr	Thr45Ala, Glu75Lys, Glu142Asp	-	Ile530Val	-
VR2*	SAMN46716616	80	144	152	>16	>16	vanA	2	wt	1	≤0.06	-	wt	>16	Met485Ala, Glu629Val	≤0.03/0.6	n	16	y	n	y	4	>8	>16	y	y	n	>8	128	Gln48Lys, Thr207Met	-	-	-	-	-	-	2	-	-	-	-	-	-	-	Arg205Lys
VR3*	SAMN46716617	117	136	2	>16	1	vanB	2	wt	>32	0.5	tetL, tetM	155_166del	>16	Met485Ala, Glu629Val	0.25/4.75	y	>128	y	y	y	8	>8	>16	y	y	y	>8	64	Gln48Lys, Thr207Met	-	-	-	-	-	-	≤0.5	-	-	-	-	Ser19Phe	-	Ile530Val	-
VR4	SAMN46716618	117	136	2	>16	0.5	vanB	2	wt	0.5	0.25	-	wt	>16	Met485Ala, Glu629Val	0.06/1.19	y	>128	y	y	n	8	>8	>16	y	y	n	>8	32	Gln48Lys, Thr207Met	-	-	-	-	-	-	2	-	-	-	-	Ser19Phe	-	Ile530Val	-
VR5*	SAMN46716619	117	123	2	>16	>16	vanA	2	wt	1	≤0.06	-	wt	>16	Met485Ala, Glu629Val	0.12/2.38	y	16	y	n	y	8	>8	>16	y	y	n	>8	32	Gln48Lys, Thr207Met	-	-	-	-	-	-	2	-	-	-	-	Ser19Phe	-	Ile530Val	-
VR6	SAMN46716620	117	136	2	>16	0.5	vanB	2	wt	1	≤0.06	-	wt	>16	Met485Ala, Glu629Val	0.25/4.75	y	>128	y	y	n	8	>8	>16	y	y	n	>8	32	Gln48Lys, Thr207Met	-	-	-	-	-	-	2	-	-	-	-	Ser19Phe	-	-	-
VR8*	SAMN46716621	117	136	2	>16	1	vanB	2	wt	>32	1	tetM	A170G	>16	Met485Ala, Glu629Val	>4/76	y	>128	y	y	y	8	>8	>16	y	y	n	>8	64	Gln48Lys, Thr207Met	-	-	-	-	-	-	2	-	-	-	-	Ser19Phe	-	Ile530Val	-
VR10	SAMN46716622	117	136	2	>16	1	vanB	2	wt	>32	0.5	tetL, tetM	155_166del	>16	Met485Ala, Glu629Val	1/19	y	>128	y	y	n	8	>8	>16	y	y	y	>8	64	Gln48Lys, Thr207Met	-	-	-	-	-	-	2	-	-	-	-	Ser19Phe	-	Ile530Val	-
VR15*	SAMN46716623	117	1067	162	>16	1	vanB	2	wt	>32	0.5	tetL, tetM	155_166del	>16	Met485Ala, Glu629Val	0.25/4.75	n	>128	y	y	y	8	>8	>16	y	y	y	>8	32	Gln48Lys, Thr207Met	-	-	-	-	-	-	2	-	-	His47Tyr, Ala78Val, Phe80Leu, Ile111Val, Val148Ile, Tyr216Cys, Ile235Val, Val238Ile	Lys4Arg, Arg7Lys, Leu57Met, Thr77Ala, Leu100His, Leu101Gln, Lys117Met, Val136Met, Glu153Lys, Asp251EGlu, Ser258Thr, Ile347Thr	Thr45Ala, Glu75Lys, Glu142Asp	-	Ile530Val	-
VR17	SAMN46716624	117	17	17	>16	1	vanB	16	G2576T	1	≤0.06	-	wt	>16	Met485Ala, Glu629Val	1/19	y	>128	y	y	n	16	>8	>16	y	y	n	>8	32	Gln48Lys, Thr207Met	-	-	-	-	-	-	2	-	-	-	-	Ser19Phe	-	Ile530Val	-
VR19	SAMN46716625	117	138	-	>16	1	vanB	2	wt	>32	0.5	tetL, tetM	155_166del	>16	Met485Ala, Glu629Val	1/19	n	>128	y	y	n	8	>8	>16	y	y	y	>8	32	Gln48Lys, Thr207Met	-	-	-	-	-	-	2	-	-	His47Tyr, Ala78Val, Phe80Leu, Ile111Val, Val148Ile, Tyr216Cys, Ile235Val, Val238Ile	Lys4Arg, Arg7Lys, Leu57Met, Thr77Ala, Leu100His, Leu101Gln, Lys117Met, Val136Met, Glu153Lys, Asp251EGlu, Ser258Thr, Ile347Thr	Thr45Ala, Glu75Lys, Glu142Asp	-	Ile530Val	-
VR23*	SAMN46716626	117	136	2	>16	0.5	vanB	2	wt	1	≤0.06	-	wt	>16	Met485Ala, Glu629Val	0.25/4.75	y	>128	y	y	y	8	>8	>16	y	y	n	>8	64	Gln48Lys, Thr207Met	-	-	-	-	-	-	2	-	-	-	-	Ser19Phe	-	Ile530Val	-
VR26	SAMN46716627	117	138	-	>16	1	vanB	2	wt	>32	0.5	tetL, tetM	155_166del	>16	Met485Ala, Glu629Val	>4/76	n	>128	y	y	n	8	>8	>16	y	y	y	>8	32	Gln48Lys, Thr207Met	-	-	-	-	-	-	1	-	-	His47Tyr, Ala78Val, Phe80Leu, Ile111Val, Val148Ile, Tyr216Cys, Ile235Val, Val238Ile	Lys4Arg, Arg7Lys, Leu57Met, Thr77Ala, Leu100His, Leu101Gln, Lys117Met, Val136Met, Glu153Lys, Asp251EGlu, Ser258Thr, Ile347Thr	Thr45Ala, Glu75Lys, Glu142Asp	-	Ile530Val	-
VR27*	SAMN46716628	117	138	-	>16	1	vanB	2	wt	>32	0.5	tetL, tetM	155_166del	>16	Met485Ala, Glu629Val	>4/76	n	>128	y	y	y	8	>8	>16	y	y	y	>8	16	Gln48Lys, Thr207Met	-	-	-	-	-	-	1	-	-	His47Tyr, Ala78Val, Phe80Leu, Ile111Val, Val148Ile, Tyr216Cys, Ile235Val, Val238Ile	Lys4Arg, Arg7Lys, Leu57Met, Thr77Ala, Leu100His, Leu101Gln, Lys117Met, Val136Met, Glu153Lys, Asp251EGlu, Ser258Thr, Ile347Thr	Thr45Ala, Glu75Lys, Glu142Asp	-	Ile530Val	-
VR28*	SAMN46716629	80	327	2	>16	1	vanB	2	wt	1	0.12	-	wt	>16	Met485Ala, Glu629Val	>4/76	y	>128	y	y	y	8	>8	>16	y	y	n	>8	64	Gln48Lys, Thr207Met	-	-	-	-	-	-	2	-	-	-	-	Ser19Phe	-	Ile530Val	-
VR30	SAMN46716630	117	136	2	>16	1	vanB	2	wt	1	≤0.06	-	wt	>16	Met485Ala, Glu629Val	1/19	y	>128	y	y	y	16	>8	>16	y	y	n	>8	64	Gln48Lys, Thr207Met	-	-	-	-	-	-	2	-	-	-	-	Ser19Phe	-	Ile530Val	-
VR31	SAMN46716631	117	1067	162	>16	1	vanB	2	wt	>32	0.5	tetL, tetM	155_166del	>16	Met485Ala, Glu629Val	0.25/4.75	n	>128	y	y	n	8	>8	>16	y	y	y	>8	32	Gln48Lys, Thr207Met	-	-	-	-	-	-	2	-	-	His47Tyr, Ala78Val, Phe80Leu, Ile111Val, Val148Ile, Tyr216Cys, Ile235Val, Val238Ile	Lys4Arg, Arg7Lys, Leu57Met, Thr77Ala, Leu100His, Leu101Gln, Lys117Met, Val136Met, Glu153Lys, Asp251EGlu, Ser258Thr, Ile347Thr	Thr45Ala, Glu75Lys, Glu142Asp	-	Ile530Val	-
VR32	SAMN46716632	117	1067	-	>16	1	vanB	2	wt	>32	1	tetL, tetM	155_166del	>16	Met485Ala, Glu629Val	0.12/2.38	n	>128	y	y	n	4	>8	>16	y	y	y	>8	16	Gln48Lys, Thr207Met	-	-	-	-	-	-	2	-	-	His47Tyr, Ala78Val, Phe80Leu, Ile111Val, Val148Ile, Tyr216Cys, Ile235Val, Val238Ile	Lys4Arg, Arg7Lys, Leu57Met, Thr77Ala, Leu100His, Leu101Gln, Lys117Met, Val136Met, Glu153Lys, Asp251EGlu, Ser258Thr, Ile347Thr	Thr45Ala, Glu75Lys, Glu142Asp	-	Ile530Val	-
VR34	SAMN46716633	117	136	2	>16	1	vanB	2	wt	1	≤0.06	-	wt	>16	Met485Ala, Glu629Val	>4/76	y	>128	y	y	y	16	>8	>16	y	y	n	>8	64	Gln48Lys, Thr207Met	-	-	-	-	-	-	1	-	-	-	-	Ser19Phe	-	Ile530Val	-
VR35	SAMN46716634	117	1067	162	>16	2	vanB	2	wt	>32	0.5	tetL, tetM	155_166del	>16	Met485Ala, Glu629Val	>4/76	n	>128	y	y	n	8	>8	>16	y	y	y	>8	32	Gln48Lys, Thr207Met	-	-	-	-	-	-	2	-	-	His47Tyr, Ala78Val, Phe80Leu, Ile111Val, Val148Ile, Tyr216Cys, Ile235Val, Val238Ile	Lys4Arg, Arg7Lys, Leu57Met, Thr77Ala, Leu100His, Leu101Gln, Lys117Met, Val136Met, Glu153Lys, Asp251EGlu, Ser258Thr, Ile347Thr	Thr45Ala, Glu75Lys, Glu142Asp	-	Ile530Val	-
VR36	SAMN46716635	117	138	-	>16	1	vanB	2	wt	>32	1	tetL, tetM	155_166del	>16	Met485Ala, Glu629Val	0.06/1.19	n	>128	y	y	n	8	>8	>16	y	y	y	>8	32	Gln48Lys, Thr207Met	-	-	-	-	-	-	2	-	-	His47Tyr, Ala78Val, Phe80Leu, Ile111Val, Val148Ile, Tyr216Cys, Ile235Val, Val238Ile	Lys4Arg, Arg7Lys, Leu57Met, Thr77Ala, Leu100His, Leu101Gln, Lys117Met, Val136Met, Glu153Lys, Asp251EGlu, Ser258Thr, Ile347Thr	Thr45Ala, Glu75Lys, Glu142Asp	-	Ile530Val	-
VR37	SAMN46716636	117	138	-	>16	1	vanB	2	wt	>32	0.5	tetL, tetM	155_166del	>16	Met485Ala, Glu629Val	>4/76	n	>128	y	y	n	8	>8	>16	y	y	y	>8	32	Gln48Lys, Thr207Met	-	-	-	-	-	-	2	-	-	His47Tyr, Ala78Val, Phe80Leu, Ile111Val, Val148Ile, Tyr216Cys, Ile235Val, Val238Ile	Lys4Arg, Arg7Lys, Leu57Met, Thr77Ala, Leu100His, Leu101Gln, Lys117Met, Val136Met, Glu153Lys, Asp251EGlu, Ser258Thr, Ile347Thr	Thr45Ala, Glu75Lys, Glu142Asp	-	Ile530Val	-
VR40*	SAMN46716637	117	1068	-	>16	>16	vanA	1	wt	1	≤0.06	-	wt	>16	Met485Ala, Glu629Val	0.06/1.19	y	>128	y	y	y	8	>8	>16	y	y	n	>8	64	Gln48Lys, Thr207Met	-	-	-	-	-	-	1	-	-	-	-	Ser19Phe	-	Ile530Val	-
VR45	SAMN46716638	117	136	2	>16	0.5	vanB	2	wt	1	≤0.06	-	wt	>16	Met485Ala, Glu629Val	0.5/9.5	y	>128	y	y	y	8	>8	>16	y	y	n	>8	64	Gln48Lys, Thr207Met	-	-	-	-	-	-	2	-	-	-	-	Ser19Phe	-	Ile530Val	-
VR48	SAMN46716639	117	1068	-	>16	>16	vanA	2	wt	1	≤0.06	-	wt	>16	Met485Ala, Glu629Val	0.06/1.19	y	>128	y	y	n	8	>8	>16	y	y	n	>8	64	Gln48Lys, Thr207Met	-	-	-	-	-	-	2	-	-	-	-	Ser19Phe	-	Ile530Val	-
VR50	SAMN46716640	80	327	2	>16	2	vanB	2	wt	1	≤0.06	-	wt	>16	Met485Ala, Glu629Val	>4/76	y	>128	y	y	y	16	>8	>16	y	y	n	>8	64	Gln48Lys, Thr207Met	-	-	-	-	-	-	2	-	-	-	-	Ser19Phe	-	Ile530Val	-
VR52*	SAMN46716641	17	105	2	>16	>16	vanA	2	wt	1	≤0.06	tetM	T216C	>16	Met485Ala, Glu629Val	0.25/4.75	y	>16	y	y	y	4	>8	>16	y	y	n	>8	64	Ser57Asn	-	-	-	-	-	-	2	Ser491Phe, Asp885Gly	Thr634Lys	-	-	-	-	-	-
VR53	SAMN46716642	117	138	-	>16	0.5	vanB	1	wt	>32	0.5	tetL, tetM	155_166del	>16	Met485Ala, Glu629Val	0.03/0.06	n	>128	y	y	n	2	>8	>16	y	y	n	>8	8	Gln48Lys, Thr207Met	-	-	-	-	-	-	2	-	-	His47Tyr, Ala78Val, Phe80Leu, Ile111Val, Val148Ile, Tyr216Cys, Ile235Val, Val238Ile	Lys4Arg, Arg7Lys, Leu57Met, Thr77Ala, Leu100His, Leu101Gln, Lys117Met, Val136Met, Glu153Lys, Asp251EGlu, Ser258Thr, Ile347Thr	Thr45Ala, Glu75Lys, Glu142Asp	-	Ile530Val	-
VR54	SAMN46716643	117	138	-	>16	1	vanB	2	wt	>32	0.5	tetL, tetM	155_166del	>16	Met485Ala, Glu629Val	0.25/4.75	n	>128	y	y	n	8	>8	>16	y	y	y	>8	32	Gln48Lys, Thr207Met	-	-	-	-	-	-	2	-	-	His47Tyr, Ala78Val, Phe80Leu, Ile111Val, Val148Ile, Tyr216Cys, Ile235Val, Val238Ile	Lys4Arg, Arg7Lys, Leu57Met, Thr77Ala, Leu100His, Leu101Gln, Lys117Met, Val136Met, Glu153Lys, Asp251EGlu, Ser258Thr, Ile347Thr	Thr45Ala, Glu75Lys, Glu142Asp	-	Ile530Val	-
VR55	SAMN46716644	117	1067	162	>16	0.5	vanB	2	wt	>32	0.5	tetL, tetM	155_166del	>16	Met485Ala, Glu629Val	0.5/9.5	n	8	y	n	n	8	>8	>16	y	y	y	>8	32	Gln48Lys, Thr207Met	-	-	-	-	-	-	2	-	-	His47Tyr, Ala78Val, Phe80Leu, Ile111Val, Val148Ile, Tyr216Cys, Ile235Val, Val238Ile	Lys4Arg, Arg7Lys, Leu57Met, Thr77Ala, Leu100His, Leu101Gln, Lys117Met, Val136Met, Glu153Lys, Asp251EGlu, Ser258Thr, Ile347Thr	Thr45Ala, Glu75Lys, Glu142Asp	-	Ile530Val	-
VR58	SAMN46716645	117	138	-	>16	1	vanB	2	wt	>32	0.5	tetL, tetM	155_166del	>16	Met485Ala, Glu629Val	1/19	n	>128	y	y	n	8	>8	>16	y	y	n	>8	32	Gln48Lys, Thr207Met	-	-	-	-	-	-	2	-	-	His47Tyr, Ala78Val, Phe80Leu, Ile111Val, Val148Ile, Tyr216Cys, Ile235Val, Val238Ile	Lys4Arg, Arg7Lys, Leu57Met, Thr77Ala, Leu100His, Leu101Gln, Lys117Met, Val136Met, Glu153Lys, Asp251EGlu, Ser258Thr, Ile347Thr	Thr45Ala, Glu75Lys, Glu142Asp	-	Ile530Val	-
VR60	SAMN46716646	117	1067	162	>16	0.5	vanB	2	wt	>32	0.5	tetL, tetM	155_166del	>16	Met485Ala, Glu629Val	0.5/9.5	n	8	y	n	n	8	>8	>16	y	y	y	>8	32	Gln48Lys, Thr207Met	-	-	-	-	-	-	2	-	-	His47Tyr, Ala78Val, Phe80Leu, Ile111Val, Val148Ile, Tyr216Cys, Ile235Val, Val238Ile	Lys4Arg, Arg7Lys, Leu57Met, Thr77Ala, Leu100His, Leu101Gln, Lys117Met, Val136Met, Glu153Lys, Asp251EGlu, Ser258Thr, Ile347Thr	Thr45Ala, Glu75Lys, Glu142Asp	-	Ile530Val	-
VR61	SAMN46716647	117	1067	162	>16	1	vanB	2	wt	>32	0.5	tetL, tetM	155_166del	>16	Met485Ala, Glu629Val	1/19	n	4	y	n	n	8	>8	>16	y	y	y	>8	32	Gln48Lys, Thr207Met	-	-	-	-	-	-	2	-	-	His47Tyr, Ala78Val, Phe80Leu, Ile111Val, Val148Ile, Tyr216Cys, Ile235Val, Val238Ile	Lys4Arg, Arg7Lys, Leu57Met, Thr77Ala, Leu100His, Leu101Gln, Lys117Met, Val136Met, Glu153Lys, Asp251EGlu, Ser258Thr, Ile347Thr	Thr45Ala, Glu75Lys, Glu142Asp	-	Ile530Val	-
VR64*	SAMN46716648	2485	1069	152	>16	>16	vanA	2	wt	2	≤0.06	-	wt	>16	Met485Ala, Glu629Val	≤0.03/0.6	n	16	y	n	n	8	>8	>16	y	y	n	>8	>128	Gln48Lys, Thr207Met	-	-	-	-	-	-	4	-	-	-	-	-	-	-	Arg205Lys
VR67*	SAMN46716649	1283	144	152	>16	>16	vanA	2	wt	>32	≤0.06	tetL, tetM	wt	>16	Met485Ala, Glu629Val	≤0.03/0.6	n	16	y	n	n	8	>8	>16	y	y	y	>8	64	-	-	-	-	-	-	-	4	-	-	His47Tyr, Ala78Val, Phe80Leu, Ile111Val, Val148Ile, Tyr216Cys, Ile235Val	Lys4Arg, Arg7Lys, Leu57Met, Thr77Ala, Leu100His, Leu101Gln, Lys117Met, Val136Met, Glu153Lys, Asp251EGlu, Ser258Thr, Ile347Thr	Thr45Ala, Glu75Lys, Glu142Asp	-	Ile530Val	-
VR69	SAMN46716650	117	138	-	>16	1	vanB	2	wt	>32	0.5	tetL, tetM	155_166del	>16	Met485Ala, Glu629Val	>4/76	n	>128	y	y	n	8	>8	>16	y	y	y	>8	32	Gln48Lys, Thr207Met	-	-	-	-	-	-	2	-	-	His47Tyr, Ala78Val, Phe80Leu, Ile111Val, Val148Ile, Tyr216Cys, Ile235Val, Val238Ile	Lys4Arg, Arg7Lys, Leu57Met, Thr77Ala, Leu100His, Leu101Gln, Lys117Met, Val136Met, Glu153Lys, Asp251EGlu, Ser258Thr, Ile347Thr	Thr45Ala, Glu75Lys, Glu142Asp	-	Ile530Val	-
VR70	SAMN46716651	117	138	-	>16	1	vanB	2	wt	>32	0.5	tetL, tetM	155_166del	>16	Met485Ala, Glu629Val	0.5/9.5	n	>128	y	y	n	8	>8	>16	y	y	y	>8	64	Gln48Lys, Thr207Met	-	-	-	-	-	-	2	-	-	His47Tyr, Ala78Val, Phe80Leu, Ile111Val, Val148Ile, Tyr216Cys, Ile235Val, Val238Ile	Lys4Arg, Arg7Lys, Leu57Met, Thr77Ala, Leu100His, Leu101Gln, Lys117Met, Val136Met, Glu153Lys, Asp251EGlu, Ser258Thr, Ile347Thr	Thr45Ala, Glu75Lys, Glu142Asp	-	Ile530Val	-
VR71	SAMN46716652	117	138	-	>16	1	vanB	2	wt	>32	0.5	tetL, tetM	155_166del	>16	Met485Ala, Glu629Val	>4/76	n	>128	y	y	y	8	>8	>16	y	y	y	>8	64	Gln48Lys, Thr207Met	-	-	-	-	-	-	1	-	-	His47Tyr, Ala78Val, Phe80Leu, Ile111Val, Val148Ile, Tyr216Cys, Ile235Val, Val238Ile	Lys4Arg, Arg7Lys, Leu57Met, Thr77Ala, Leu100His, Leu101Gln, Lys117Met, Val136Met, Glu153Lys, Asp251EGlu, Ser258Thr, Ile347Thr	Thr45Ala, Glu75Lys, Glu142Asp	-	Ile530Val	-
VR74	SAMN46716653	80	327	2	>16	0.5	vanB	2	wt	2	≤0.06	tetM	wt	>16	Met485Ala, Glu629Val	0.06/1.19	y	>128	y	y	n	8	>8	>16	y	y	n	>8	>128	Gln48Lys, Thr207Met	-	-	-	-	-	-	2	-	-	His47Tyr, Ala78Val, Phe80Leu, Ile111Val, Val148Ile, Tyr216Cys, Ile235Val, Val238Ile	Lys4Arg, Arg7Lys, Leu57Met, Thr77Ala, Leu100His, Leu101Gln, Lys117Met, Val136Met, Glu153Lys, Asp251EGlu, Ser258Thr, Ile347Thr	Thr45Ala, Glu75Lys, Glu142Asp	-	-	-
VR75	SAMN46716654	117	136	2	>16	0.5	vanB	1	wt	0.5	≤0.06	-	wt	>16	Met485Ala, Glu629Val	>4/76	n	>128	y	y	n	8	>8	>16	y	y	n	>8	8	Gln48Lys, Thr207Met	-	-	-	-	-	-	2	-	-	His47Tyr, Ala78Val, Phe80Leu, Ile111Val, Val148Ile, Tyr216Cys, Ile235Val, Val238Ile	Lys4Arg, Arg7Lys, Leu57Met, Thr77Ala, Leu100His, Leu101Gln, Lys117Met, Val136Met, Glu153Lys, Asp251EGlu, Ser258Thr, Ile347Thr	Thr45Ala, Glu75Lys, Glu142Asp	-	Ile530Val	-
* VRE isolates with complete genome (hybrid assembly)
VAN-vancomycin. TEI-teicoplanin. LNZ-linezolid. TET-tetracycline. TIG-tigecycline. AMP-ampicillin. SXT-trimethoprim/sulfamethoxazole. GEN-gentamixin. CHL-chloramphenicol. ERY-erythromycin. CLI-clindamycin. PEN-penicillin. NFT-nitrofurantoin
wt-wild type
**: European committee on antimicrobial susceptibility testing (EUCAST), 2023
#: Clinical and Laboratory Standards Institute (CLSI)
NA: no breakpoints or ECOFFS for E. faecium were available
y-yes. n-no.
1: Homan WL, Tribe D, Poznanski S, Li M, Hogg G, Spalburg E, Van Embden JD, Willems RJ. Multilocus sequence typing scheme for Enterococcus faecium. J Clin Microbiol. 2002 Jun;40(6):1963-71. doi: 10.1128/JCM.40.6.1963-1971.2002
2: Bezdicek M, Hanslikova J, Nykrynova M, Dufkova K, Kocmanova I, Kubackova P, Mayer J, Lengerova M. New Multilocus Sequence Typing Scheme for Enterococcus faecium Based on Whole Genome Sequencing Data. Microbiol Spectr. 2023 Aug 17;11(4):e0510722. doi: 10.1128/spectrum.05107-22.

## Sheet: Table S2
Table S2: Features of contigs from hybrid assembly
Isolate	Contig size (bp)	% GC	contig name	PlasmidFinder			Note	Accession number		Blast search
				rep hit (PlasmidFinder	identity	accession number			Source
VR2	229174	35.4	plasmid1	repUS15	99.81%	CP004064		PV113240	this study	too long to proceed
VR2	108784	34.0	plasmid2	no hit			linear, pELF	PV113235	this study	83% query
VR2	47591	36.3	plasmid3	rep2	1	X92945		PV113241	this study	longer than hit
VR2	11939	37.0	plasmid4	no hit			incomplete plasmid
VR2	4148	36.6	plasmid5	no hit				CP023803	Chacko et al., 2018	CP023803
VR2	1367	39.1	plasmid6	no hit			assembly error
VR3	182803	34.6	plasmid1	repUS15	99.81%	CP004064		PV113243	this study (VR8)
VR3	110170	34.3	plasmid2	no hit			linear, pELF	PV113236	this study	longer than hit
VR3	26633	35.3	plasmid3	rep2	1	X92945		LR135422	Arrendo-Alonso et al., 2021	LR135422
VR3	7662	33.5	plasmid4	rep18b	1	CP018068		OU016040	Boumasmoud et al., 2022	OU016040
VR3	6173	35.6	plasmid5	rep11a	1	AB178871		KY595970	Melegh et al., 2018	KY595970
VR3	1033	38.3	plasmid6	no hit			assembly error
VR5	215027	35.3	plasmid1	repUS15	99.81%	CP003586
VR5	27361	35.3	plasmid2	rep2	1	X92945		CP063559	Both et al., 2022	CP063559
VR5	24346	35.8	plasmid3	rep17/rep18b	98.27%/99.43%	CP003352/AF408195		PV113242	this study
VR5	6173	35.5	plasmid4	rep11a	1	AB178871		KY595970	Melegh et al., 2018	KY595970
VR5	4048	36.4	plasmid5	no hit			assembly error
VR5	1134	34.9	plasmid6	no hit			assembly error
VR8	187895	34.7	plasmid1	repUS15	99.81%	CP004064		PV113243	this study
VR8	26633	35.3	plasmid2	rep2	1	X92945		LR135422	Arrendo-Alonso et al., 2021	LR135422
VR8	17037	35.4	plasmid3	rep18b	1	CP018068		PV113244	this study
VR8	6173	35.6	plasmid4	rep11a	1	AB178871		KY595970	Melegh et al., 2018	KY595970
VR8	1981	38.6	plasmid5	rep14a
VR15	182821	34.6	plasmid1	repUS15	99.81%	CP004064		PV113243	this study (VR8)
VR15	105976	34.0	plasmid2	rep11a	99.86%	AB178871	linear, pELF	PV113237	this study	91% query
VR15	26441	35.3	plasmid3	rep2	1	X92945		LR135422	Arrendo-Alonso et al., 2021	LR135422
VR15	5225	49.1	plasmid4	no hit			assembly error
VR15	1400	38.0	plasmid5	no hit			assembly error
VR23	182805	34.6	plasmid1	repUS15	99.81%	CP004064		PV113243	this study (VR8)
VR23	110096	34.3	plasmid2	no hit			linear, pELF	PV113236	this study (VR3)
VR23	58470	35.7	plasmid3	no hit				PV113245	this study
VR23	26633	35.3	plasmid4	rep2	1	X92945		LR135422	Arrendo-Alonso et al., 2021	LR135422
VR23	7670	33.5	plasmid5	rep18b	1	CP018068		OU016040	Boumasmoud et al., 2022	OU016040
VR23	6173	35.6	plasmid6	rep11a	1	AB178871		KY595970	Melegh et al., 2018	KY595970
VR27	182818	34.6	plasmid1	repUS15	99.81%	CP004064		PV113243	this study (VR8)
VR27	113682	33.8	plasmid2	rep11a	99.86%	AB178871	linear, pELF	PV113238	this study	91% query
VR27	26633	35.3	plasmid3	rep2	1	X92945		LR135422	Arrendo-Alonso et al., 2021	LR135422
VR28	184282	34.6	plasmid1	repUS15	99.81%	CP004064		PV113243	this study (VR8)
VR28	103712	34.4	plasmid2	no hit			linear, pELF	OU015710	Boumasmoud et al., 2022	OU015710
VR28	56520	35.4	plasmid3	no hit				CP027503	Li et al., 2021	CP027503
VR28	26633	35.3	plasmid4	rep2	1	X92945	linear	LR135422	Arrendo-Alonso et al., 2021	LR135422
VR28	22594	33.4	plasmid5	rep18b	1	CP018068		PV113246	this study
VR28	6173	35.6	plasmid6	rep11a	1	AB178871		KY595970	Melegh et al., 2018	KY595970
VR28	4461	31.9	plasmid7	no hit				CP085915	Zeng et al., 2022	CP085915
VR28	1981	38.6	plasmid8	rep14a	1	AB038522	linear
VR40	148049	34.9	plasmid1	repUS15	99.81%	CP004064	PV113247	PV113243	this study
VR40	114201	33.8	plasmid2	no hit			linear, pELF	PV113239	this study	74% query
VR40	27361	35.3	plasmid3	rep2	1	X92945	linear	CP063559	Both et al., 2022	CP063559
VR40	6173	35.5	plasmid4	rep11a	1	AB178871		KY595970	Melegh et al., 2018	KY595970
VR40	4465	31.9	plasmid5	no hit				CP176381	not yet published	CP176381
VR40	3221	34.2	plasmid6	no hit				KY595965	Melegh et al., 2018	KY595965
VR52	169914	35.3	plasmid1	repUS15	99.81%	CP004064	incomplete plasmid			97% query
VR52	58805	35.7	plasmid2	rep17	1	AF507977		PV113248	this study
VR52	6084	35.5	plasmid3	rep11a	99.89%	AB178871	linear	KY595970	Melegh et al., 2018	KY595970
VR52	5954	33.2	plasmid4	rep18b	99.43%	AF408195		CP112410	Huang et al., 2024	CP112410
VR52	4375	36.5	plasmid5	rep14a	99.44%	CP006625		CP075609	Wardal et al., 2021	CP075609
VR52	3026	36.1	plasmid6	no hit				CP063632	Both et al., 2022	CP063632
VR64	201958	35.3	plasmid1	repUS15	99.81%	CP004064		PV113249	this study
VR64	108754	34.0	plasmid2	no hit			linear, pELF	PV113235	this study (VR2)
VR64	50005	36.3	plasmid3	rep2	1	X92945		PV113250	this study
VR64	5946	33.2	plasmid4	rep18b	99.43%	AF408195		CP112410	Huang et al., 2024	CP112410
VR67	173102	35.5	plasmid1	repUS15	1	CP003586		CP066206	Dejoies et al., 2021	CP066206
VR67	85985	33.3	plasmid2	no hit				CP066638	Islam et al., 2023	CP066638
VR67	59193	33.4	plasmid3	no hit				PV113251	this study
VR67	52737	35.6	plasmid4	rep17	98.27%	CP003352		CP066207	Dejoies et al., 2021	CP066207
VR67	41394	35.1	plasmid5	rep18b	95.66%	CP018068		PV113252	this study
VR67	4461	32.0	plasmid6	no hit				CP112857	Huang et al., 2024	CP112857
CP023803	Chacko KI, Sullivan MJ, Beckford C, Altman DR, Ciferri B, Pak TR, Sebra R, Kasarskis A, Hamula CL, van Bakel H. Genetic Basis of Emerging Vancomycin, Linezolid, and Daptomycin Heteroresistance in a Case of Persistent Enterococcus faecium Bacteremia. Antimicrob Agents Chemother. 2018 Mar 27;62(4):e02007-17. doi: 10.1128/AAC.02007-17.
LR135422	Arredondo-Alonso S, Top J, Corander J, Willems RJL, Schürch AC. Mode and dynamics of vanA-type vancomycin resistance dissemination in Dutch hospitals. Genome Med. 2021 Jan 20;13(1):9. doi: 10.1186/s13073-020-00825-3.
OU016040, OU015710	Boumasmoud M, Dengler Haunreiter V, Schweizer TA, Meyer L, Chakrakodi B, Schreiber PW, Seidl K, Kühnert D, Kouyos RD, Zinkernagel AS. Genomic Surveillance of Vancomycin-Resistant Enterococcus faecium Reveals Spread of a Linear Plasmid Conferring a Nutrient Utilization Advantage. mBio. 2022 Apr 26;13(2):e0377121. doi: 10.1128/mbio.03771-21.
KY595965, KY595970	Melegh S, Nyul A, Kovács K, Kovács T, Ghidán Á, Dombrádi Z, Szabó J, Berta B, Lesinszki V, Pászti J, Tóth Á, Mestyán G. Dissemination of VanA-Type Enterococcus faecium Isolates in Hungary. Microb Drug Resist. 2018 Nov;24(9):1376-1390. doi: 10.1089/mdr.2017.0296.
CP063559, CP063632	Both A, Kruse F, Mirwald N, Franke G, Christner M, Huang J, Hansen JL, Kröger N, Berneking L, Lellek H, Aepfelbacher M, Rohde H. Population dynamics in colonizing vancomycin-resistant Enterococcus faecium isolated from immunosuppressed patients. J Glob Antimicrob Resist. 2022 Mar;28:267-273. doi: 10.1016/j.jgar.2022.01.027.
CP027503	Li L, Higgs C, Turner AM, Nong Y, Gorrie CL, Sherry NL, Dyet KH, Seemann T, Williamson DA, Stinear TP, Howden BP, Carter GP. Daptomycin Resistance Occurs Predominantly in vanA-Type Vancomycin-Resistant Enterococcus faecium in Australasia and Is Associated With Heterogeneous and Novel Mutations. Front Microbiol. 2021 Oct 20;12:749935. doi: 10.3389/fmicb.2021.749935.
CP085915	Zeng W, Feng L, Qian C, Chen T, Wang S, Zhang Y, Zheng X, Wang L, Liu S, Zhou T, Sun Y. Acquisition of Daptomycin Resistance by Enterococcus faecium Confers Collateral Sensitivity to Glycopeptides. Front Microbiol. 2022 Apr 12;13:815600. doi: 10.3389/fmicb.2022.815600.
CP112410, CP112857	Huang YC, Chen FJ, Huang IW, Wu HC, Kuo SC, Huang TW, Lauderdale TL. Clonal expansion of Tn1546-like transposon-carrying vancomycin-resistant Enterococcus faecium, a nationwide study in Taiwan, 2004-2018. J Glob Antimicrob Resist. 2024 Dec;39:100-108. doi: 10.1016/j.jgar.2024.06.005.
CP075609	Wardal E, Sadowy E. Complete Genome Sequence of a Polish Enterococcus faecalis vanA-Positive Hospital Isolate. Microbiol Resour Announc. 2021 Oct 7;10(40):e0066821. doi: 10.1128/MRA.00668-21.
CP066206, CP066207	Dejoies L, Sassi M, Schutz S, Moreaux J, Zouari A, Potrel S, Collet A, Lecourt M, Auger G, Cattoir V. Genetic features of the poxtA linezolid resistance gene in human enterococci from France. J Antimicrob Chemother. 2021 Jul 15;76(8):1978-1985. doi: 10.1093/jac/dkab116.
CP066638	Islam M, Sharon B, Abaragu A, Sistu H, Akins RL, Palmer K. Vancomycin Resistance in Enterococcus faecium from the Dallas, Texas, Area Is Conferred Predominantly on pRUM-Like Plasmids. mSphere. 2023 Apr 20;8(2):e0002423. doi: 10.1128/msphere.00024-23.

## Sheet: Table S3
Table S4: List of downloaded ST117 Enterococcus faecium genomes from PathogenWatch, accessed May 9, 2025
1: Homan WL, Tribe D, Poznanski S, Li M, Hogg G, Spalburg E, Van Embden JD, Willems RJ. Multilocus sequence typing scheme for Enterococcus faecium. J Clin Microbiol. 2002 Jun;40(6):1963-71. doi: 10.1128/JCM.40.6.1963-1971.2002
2: Bezdicek M, Hanslikova J, Nykrynova M, Dufkova K, Kocmanova I, Kubackova P, Mayer J, Lengerova M. New Multilocus Sequence Typing Scheme for Enterococcus faecium Based on Whole Genome Sequencing Data. Microbiol Spectr. 2023 Aug 17;11(4):e0510722. doi: 10.1128/spectrum.05107-22.
BioSample	BioProject	Country	ST¹	ST²
SAMEA1045462	PRJEB25579	Germany	117	17
SAMEA1045497	PRJEB25579	Germany	117	17
SAMEA1045499	PRJEB25579	Germany	117	missing copA
SAMEA1045502	PRJEB25579	Germany	117	missing copA
SAMEA1045503	PRJEB25579	Germany	117	17
SAMEA1045504	PRJEB25579	Germany	117	missing copA
SAMEA1045505	PRJEB25579	Germany	117	missing copA
SAMEA1045506	PRJEB25579	Germany	117	missing copA
SAMEA1045507	PRJEB25579	Germany	117	missing copA
SAMEA1045512	PRJEB25579	Germany	117	missing copA
SAMEA1045522	PRJEB25579	Germany	117	17
SAMEA1045523	PRJEB25579	Germany	117	missing copA
SAMEA1045524	PRJEB25579	Germany	117	17
SAMEA1045525	PRJEB25579	Germany	117	missing copA
SAMEA1045530	PRJEB25579	Germany	117	missing copA
SAMEA1045531	PRJEB25579	Germany	117	missing copA
SAMEA1045532	PRJEB25579	Germany	117	17
SAMEA1045533	PRJEB25579	Germany	117	missing copA
SAMEA1045536	PRJEB25579	Germany	117	missing copA
SAMEA1045537	PRJEB25579	Germany	117	17
SAMEA1045538	PRJEB25579	Germany	117	17
SAMEA1045539	PRJEB25579	Germany	117	17
SAMEA1045541	PRJEB25579	Germany	117	missing copA
SAMEA1045542	PRJEB25579	Germany	117	missing copA
SAMEA1045543	PRJEB25579	Germany	117	missing copA
SAMEA1045544	PRJEB25579	Germany	117	17
SAMEA1045545	PRJEB25579	Germany	117	17
SAMEA1045560	PRJEB25579	Germany	117	missing copA
SAMEA1045561	PRJEB25579	Germany	117	17
SAMEA1045564	PRJEB25579	Germany	117	17
SAMEA1045565	PRJEB25579	Germany	117	17
SAMEA1045568	PRJEB25579	Germany	117	missing copA
SAMEA1045569	PRJEB25579	Germany	117	17
SAMEA1045570	PRJEB25579	Germany	117	missing copA
SAMEA1045574	PRJEB25579	Germany	117	1487
SAMEA1045576	PRJEB25579	Germany	117	17
SAMEA1045583	PRJEB25579	Germany	117	17
SAMEA1045585	PRJEB25579	Germany	117	17
SAMEA1045590	PRJEB25579	Germany	117	missing copA
SAMEA1045597	PRJEB25579	Germany	117	17
SAMEA1045604	PRJEB25579	Germany	117	17
SAMEA1045608	PRJEB25579	Germany	117	839
SAMEA1045611	PRJEB25579	Germany	117	17
SAMEA1045612	PRJEB25579	Germany	117	839
SAMEA1045615	PRJEB25579	Germany	117	17
SAMEA1045618	PRJEB25579	Germany	117	1488
SAMEA1045619	PRJEB25579	Germany	117	17
SAMEA1045620	PRJEB25579	Germany	117	17
SAMEA1045623	PRJEB25579	Germany	117	17
SAMEA1045625	PRJEB25579	Germany	117	17
SAMEA1045636	PRJEB25579	Germany	117	17
SAMEA104668241	PRJEB25424	Germany	117	17
SAMEA104668246	PRJEB25424	Germany	117	17
SAMEA104668247	PRJEB25424	Germany	117	17
SAMEA104668249	PRJEB25424	Germany	117	17
SAMEA104668254	PRJEB25424	Germany	117	17
SAMEA104671194	PRJEB25424	Germany	117	17
SAMEA104693481	PRJEB25579	Germany	117	17
SAMEA104693492	PRJEB25579	Germany	117	17
SAMEA104693493	PRJEB25579	Germany	117	17
SAMEA104693533	PRJEB25579	Germany	117	17
SAMEA104693534	PRJEB25579	Germany	117	17
SAMEA104693575	PRJEB25579	Germany	117	17
SAMEA104693939	PRJEB25579	Germany	117	17
SAMEA104693949	PRJEB25579	Germany	117	17
SAMEA104693951	PRJEB25579	Germany	117	17
SAMEA104693955	PRJEB25579	Germany	117	17
SAMEA104693961	PRJEB25579	Germany	117	17
SAMEA104693963	PRJEB25579	Germany	117	17
SAMEA104693982	PRJEB25579	Germany	117	17
SAMEA104693983	PRJEB25579	Germany	117	1489
SAMEA104693985	PRJEB25579	Germany	117	17
SAMEA104693997	PRJEB25579	Germany	117	17
SAMEA104693998	PRJEB25579	Germany	117	17
SAMEA104694012	PRJEB25579	Germany	117	17
SAMEA104694014	PRJEB25579	Germany	117	17
SAMEA104694015	PRJEB25579	Germany	117	17
SAMEA104694020	PRJEB25579	Germany	117	839
SAMEA104694030	PRJEB25579	Germany	117	17
SAMEA104694031	PRJEB25579	Germany	117	17
SAMEA104694034	PRJEB25579	Germany	117	17
SAMEA104694035	PRJEB25579	Germany	117	17
SAMEA104694044	PRJEB25579	Germany	117	17
SAMEA104694299	PRJEB25579	Germany	117	17
SAMEA104694304	PRJEB25579	Germany	117	17
SAMEA104694307	PRJEB25579	Germany	117	17
SAMEA104694497	PRJEB25579	Germany	117	17
SAMEA104694627	PRJEB25579	Germany	117	17
SAMEA104694628	PRJEB25579	Germany	117	17
SAMEA104694650	PRJEB25579	Germany	117	17
SAMEA104694653	PRJEB25579	Germany	117	17
SAMEA104694654	PRJEB25579	Germany	117	17
SAMEA104694656	PRJEB25579	Germany	117	17
SAMEA104694676	PRJEB25579	Germany	117	17
SAMEA104694750	PRJEB25579	Germany	117	17
SAMEA104694770	PRJEB25579	Germany	117	17
SAMEA104699835	PRJEB25579	Germany	117	17
SAMEA104703714	PRJEB25590	Netherlands	117	17
SAMEA104703748	PRJEB25590	Netherlands	117	17
SAMEA104703749	PRJEB25590	Netherlands	117	17
SAMEA104703750	PRJEB25590	Netherlands	117	17
SAMEA104703751	PRJEB25590	Netherlands	117	17
SAMEA104703753	PRJEB25590	Netherlands	117	17
SAMEA104703756	PRJEB25590	Netherlands	117	17
SAMEA104703757	PRJEB25590	Netherlands	117	17
SAMEA104703812	PRJEB25590	Netherlands	117	709
SAMEA104703849	PRJEB25590	Netherlands	117	17
SAMEA104703855	PRJEB25590	Netherlands	117	17
SAMEA104703859	PRJEB25590	Netherlands	117	709
SAMEA104703869	PRJEB25590	Netherlands	117	17
SAMEA104703872	PRJEB25590	Netherlands	117	709
SAMEA104703873	PRJEB25590	Netherlands	117	709
SAMEA104703875	PRJEB25590	Netherlands	117	709
SAMEA104703876	PRJEB25590	Netherlands	117	709
SAMEA104703877	PRJEB25590	Netherlands	117	709
SAMEA104712328	PRJEB25629	Netherlands	117	17
SAMEA104712333	PRJEB25629	Netherlands	117	17
SAMEA1064070	PRJEB25579	Germany	117	17
SAMEA1064071	PRJEB25579	Germany	117	17
SAMEA1064076	PRJEB25579	Germany	117	17
SAMEA1064077	PRJEB25579	Germany	117	17
SAMEA1064079	PRJEB25579	Germany	117	17
SAMEA1064107	PRJEB25579	Germany	117	17
SAMEA1064108	PRJEB25579	Germany	117	17
SAMEA1064230	PRJEB25579	Germany	117	17
SAMEA1064233	PRJEB25579	Germany	117	17
SAMEA1064235	PRJEB25579	Germany	117	17
SAMEA1064237	PRJEB25579	Germany	117	17
SAMEA1064239	PRJEB25579	Germany	117	1490
SAMEA1064241	PRJEB25579	Germany	117	17
SAMEA1064244	PRJEB25579	Germany	117	17
SAMEA1064246	PRJEB25579	Germany	117	17
SAMEA1064247	PRJEB25579	Germany	117	17
SAMEA1064248	PRJEB25579	Germany	117	17
SAMEA1064249	PRJEB25579	Germany	117	1490
SAMEA1064250	PRJEB25579	Germany	117	1490
SAMEA1064252	PRJEB25579	Germany	117	17
SAMEA1064253	PRJEB25579	Germany	117	17
SAMEA1064254	PRJEB25579	Germany	117	17
SAMEA1064255	PRJEB25579	Germany	117	17
SAMEA1064256	PRJEB25579	Germany	117	17
SAMEA1064257	PRJEB25579	Germany	117	17
SAMEA1064258	PRJEB25579	Germany	117	318
SAMEA1064260	PRJEB25579	Germany	117	17
SAMEA1064262	PRJEB25579	Germany	117	17
SAMEA1064264	PRJEB25579	Germany	117	17
SAMEA1064265	PRJEB25579	Germany	117	17
SAMEA1064266	PRJEB25579	Germany	117	17
SAMEA1064267	PRJEB25579	Germany	117	17
SAMEA1064268	PRJEB25579	Germany	117	17
SAMEA1064270	PRJEB25579	Germany	117	17
SAMEA1064271	PRJEB25579	Germany	117	17
SAMEA1064272	PRJEB25579	Germany	117	17
SAMEA1064273	PRJEB25579	Germany	117	17
SAMEA1064301	PRJEB25579	Germany	117	17
SAMEA1064303	PRJEB25579	Germany	117	17
SAMEA1064304	PRJEB25579	Germany	117	17
SAMEA1064305	PRJEB25579	Germany	117	17
SAMEA1064306	PRJEB25579	Germany	117	17
SAMEA1064308	PRJEB25579	Germany	117	17
SAMEA1064309	PRJEB25579	Germany	117	17
SAMEA1064310	PRJEB25579	Germany	117	17
SAMEA1064311	PRJEB25579	Germany	117	17
SAMEA1064312	PRJEB25579	Germany	117	17
SAMEA1064313	PRJEB25579	Germany	117	17
SAMEA1064314	PRJEB25579	Germany	117	17
SAMEA1064315	PRJEB25579	Germany	117	17
SAMEA1064338	PRJEB25579	Germany	117	17
SAMEA1064339	PRJEB25579	Germany	117	17
SAMEA1064341	PRJEB25579	Germany	117	17
SAMEA1064342	PRJEB25579	Germany	117	17
SAMEA1064343	PRJEB25579	Germany	117	18
SAMEA1064345	PRJEB25579	Germany	117	17
SAMEA1064346	PRJEB25579	Germany	117	17
SAMEA1064347	PRJEB25579	Germany	117	17
SAMEA1064349	PRJEB25579	Germany	117	17
SAMEA1064353	PRJEB25579	Germany	117	17
SAMEA1064354	PRJEB25579	Germany	117	17
SAMEA1064356	PRJEB25579	Germany	117	1488
SAMEA1064357	PRJEB25579	Germany	117	17
SAMEA1064360	PRJEB25579	Germany	117	17
SAMEA1064362	PRJEB25579	Germany	117	17
SAMEA1064367	PRJEB25579	Germany	117	17
SAMEA1064368	PRJEB25579	Germany	117	18
SAMEA1064369	PRJEB25579	Germany	117	17
SAMEA1064371	PRJEB25579	Germany	117	839
SAMEA1064372	PRJEB25579	Germany	117	17
SAMEA1064373	PRJEB25579	Germany	117	17
SAMEA1064374	PRJEB25579	Germany	117	128
SAMEA1064377	PRJEB25579	Germany	117	839
SAMEA1064378	PRJEB25579	Germany	117	17
SAMEA1064379	PRJEB25579	Germany	117	128
SAMEA1064381	PRJEB25579	Germany	117	839
SAMEA1064382	PRJEB25579	Germany	117	839
SAMEA1064384	PRJEB25579	Germany	117	128
SAMEA1064386	PRJEB25579	Germany	117	128
SAMEA1064388	PRJEB25579	Germany	117	128
SAMEA1064389	PRJEB25579	Germany	117	128
SAMEA1064390	PRJEB25579	Germany	117	128
SAMEA1064391	PRJEB25579	Germany	117	128
SAMEA1064392	PRJEB25579	Germany	117	128
SAMEA1064393	PRJEB25579	Germany	117	128
SAMEA1064394	PRJEB25579	Germany	117	839
SAMEA1064398	PRJEB25579	Germany	117	17
SAMEA1064401	PRJEB25579	Germany	117	128
SAMEA1064404	PRJEB25579	Germany	117	839
SAMEA1064406	PRJEB25579	Germany	117	17
SAMEA1064407	PRJEB25579	Germany	117	839
SAMEA1064408	PRJEB25579	Germany	117	17
SAMEA1064409	PRJEB25579	Germany	117	17
SAMEA1064410	PRJEB25579	Germany	117	17
SAMEA1064411	PRJEB25579	Germany	117	17
SAMEA1064412	PRJEB25579	Germany	117	17
SAMEA1064413	PRJEB25579	Germany	117	17
SAMEA1064414	PRJEB25579	Germany	117	17
SAMEA1064415	PRJEB25579	Germany	117	17
SAMEA1066448	PRJEB25579	Germany	117	17
SAMEA1066449	PRJEB25579	Germany	117	17
SAMEA1066450	PRJEB25579	Germany	117	17
SAMEA1066451	PRJEB25579	Germany	117	17
SAMEA1066453	PRJEB25579	Germany	117	17
SAMEA1066454	PRJEB25579	Germany	117	17
SAMEA1066455	PRJEB25579	Germany	117	17
SAMEA1066456	PRJEB25579	Germany	117	17
SAMEA1066458	PRJEB25579	Germany	117	17
SAMEA1066459	PRJEB25579	Germany	117	17
SAMEA1066460	PRJEB25579	Germany	117	17
SAMEA1066461	PRJEB25579	Germany	117	17
SAMEA1066462	PRJEB25579	Germany	117	17
SAMEA1066463	PRJEB25579	Germany	117	17
SAMEA1066464	PRJEB25579	Germany	117	17
SAMEA1066465	PRJEB25579	Germany	117	17
SAMEA1066466	PRJEB25579	Germany	117	318
SAMEA1066467	PRJEB25579	Germany	117	17
SAMEA1066468	PRJEB25579	Germany	117	17
SAMEA1066469	PRJEB25579	Germany	117	17
SAMEA1066470	PRJEB25579	Germany	117	839
SAMEA1066471	PRJEB25579	Germany	117	17
SAMEA1066472	PRJEB25579	Germany	117	17
SAMEA1066473	PRJEB25579	Germany	117	839
SAMEA12790311	PRJEB50554	Germany	117	17
SAMEA12790343	PRJEB50554	Germany	117	17
SAMEA12790345	PRJEB50554	Germany	117	17
SAMEA12790381	PRJEB50554	Germany	117	17
SAMEA12790383	PRJEB50554	Germany	117	17
SAMEA12790389	PRJEB50554	Germany	117	17
SAMEA12790392	PRJEB50554	Germany	117	17
SAMEA12790393	PRJEB50554	Germany	117	17
SAMEA12790402	PRJEB50554	Germany	117	1491
SAMEA12790403	PRJEB50554	Germany	117	17
SAMEA12790414	PRJEB50554	Germany	117	17
SAMEA12790425	PRJEB50554	Germany	117	17
SAMEA12790426	PRJEB50554	Germany	117	1492
SAMEA12790427	PRJEB50554	Germany	117	17
SAMEA13600013	PRJEB27159	Switzerland	117	17
SAMEA13600018	PRJEB27159	Switzerland	117	18
SAMEA13600021	PRJEB27159	Switzerland	117	17
SAMEA13600026	PRJEB27159	Switzerland	117	17
SAMEA13600040	PRJEB27159	Switzerland	117	17
SAMEA13600045	PRJEB27159	Switzerland	117	18
SAMEA13600051	PRJEB27159	Switzerland	117	18
SAMEA13600089	PRJEB27159	Switzerland	117	18
SAMEA1969499	PRJEB4344	United Kingdom	117	258
SAMEA1972019	PRJEB4345	United Kingdom	117	258
SAMEA2143615	PRJEB4344	United Kingdom	117	258
SAMEA2144482	PRJEB4345	United Kingdom	117	509
SAMEA2145171	PRJEB4345	United Kingdom	117	258
SAMEA2145897	PRJEB4345	United Kingdom	117	509
SAMEA2146609	PRJEB4345	United Kingdom	117	258
SAMEA2149053	PRJEB4345	United Kingdom	117	530
SAMEA2149484	PRJEB4344	United Kingdom	117	130
SAMEA2150428	PRJEB4344	United Kingdom	117	133
SAMEA2151634	PRJEB4344	United Kingdom	117	258
SAMEA2152296	PRJEB4344	United Kingdom	117	258
SAMEA2153816	PRJEB4344	United Kingdom	117	525
SAMEA2158170	PRJEB4344	United Kingdom	117	258
SAMEA2158854	PRJEB4344	United Kingdom	117	258
SAMEA2160008	PRJEB4345	United Kingdom	117	258
SAMEA2161019	PRJEB4344	United Kingdom	117	130
SAMEA2163470	PRJEB4344	United Kingdom	117	505
SAMEA2638336	PRJEB6715	Netherlands	117	17
SAMEA2638345	PRJEB6715	Netherlands	117	17
SAMEA2638356	PRJEB6715	Netherlands	117	17
SAMEA2638374	PRJEB6715	Netherlands	117	17
SAMEA3108564	PRJEB7656	United Kingdom	117	258
SAMEA3108567	PRJEB7656	United Kingdom	117	258
SAMEA3108592	PRJEB7656	United Kingdom	117	258
SAMEA3180336	PRJEB8084	Germany	117	17
SAMEA3180379	PRJEB8084	Germany	117	17
SAMEA3296591	PRJEB8719	Denmark	117	17
SAMEA3297707	PRJEB8719	Denmark	117	17
SAMEA3297710	PRJEB8719	Denmark	117	17
SAMEA3297711	PRJEB8719	Denmark	117	17
SAMEA3374671	PRJEB9270	Netherlands	117	17
SAMEA3374672	PRJEB9270	Netherlands	117	17
SAMEA3374673	PRJEB9270	Netherlands	117	17
SAMEA3374674	PRJEB9270	Netherlands	117	17
SAMEA3374675	PRJEB9270	Netherlands	117	17
SAMEA3374676	PRJEB9270	Netherlands	117	17
SAMEA3374677	PRJEB9270	Netherlands	117	17
SAMEA3374678	PRJEB9270	Netherlands	117	17
SAMEA3716799	PRJEB8084	Germany	117	17
SAMEA3716836	PRJEB8084	Germany	117	1493
SAMEA3716857	PRJEB8084	Germany	117	17
SAMEA3716861	PRJEB8084	Germany	117	17
SAMEA3716875	PRJEB8084	Germany	117	17
SAMEA3716886	PRJEB8084	Germany	117	17
SAMEA4052456	PRJEB14625	Denmark	117	18
SAMEA4052457	PRJEB14625	Denmark	117	17
SAMEA4052461	PRJEB14625	Denmark	117	1494
SAMEA4052463	PRJEB14625	Denmark	117	17
SAMEA4052464	PRJEB14625	Denmark	117	1495
SAMEA4775539	PRJEB27159	Switzerland	117	17
SAMEA4803064	PRJEB27920	Germany	117	17
SAMEA4803065	PRJEB27920	Germany	117	17
SAMEA4803066	PRJEB27920	Germany	117	17
SAMEA4803363	PRJEB27920	Germany	117	17
SAMEA4803365	PRJEB27920	Germany	117	17
SAMEA4803366	PRJEB27920	Germany	117	17
SAMEA4803368	PRJEB27920	Germany	117	18
SAMEA4803563	PRJEB27920	Germany	117	17
SAMEA4803564	PRJEB27920	Germany	117	missing copA
SAMEA4803566	PRJEB27920	Germany	117	18
SAMEA4803572	PRJEB27920	Germany	117	17
SAMEA4803581	PRJEB27920	Germany	117	18
SAMEA4803588	PRJEB27920	Germany	117	17
SAMEA4803617	PRJEB27920	Germany	117	17
SAMEA4803618	PRJEB27920	Germany	117	17
SAMEA4803619	PRJEB27920	Germany	117	missing copA
SAMEA4803621	PRJEB27920	Germany	117	17
SAMEA4803638	PRJEB27920	Germany	117	318
SAMEA4803650	PRJEB27920	Germany	117	17
SAMEA4803651	PRJEB27920	Germany	117	missing copA
SAMEA4803654	PRJEB27920	Germany	117	17
SAMEA4803655	PRJEB27920	Germany	117	missing copA
SAMEA4803657	PRJEB27920	Germany	117	17
SAMEA4803658	PRJEB27920	Germany	117	17
SAMEA4803662	PRJEB27920	Germany	117	17
SAMEA4803663	PRJEB27920	Germany	117	17
SAMEA4803664	PRJEB27920	Germany	117	17
SAMEA4803667	PRJEB27920	Germany	117	17
SAMEA4804120	PRJEB27920	Germany	117	17
SAMEA4805153	PRJEB27920	Germany	117	318
SAMEA4805158	PRJEB27920	Germany	117	318
SAMEA4805161	PRJEB27920	Germany	117	missing copA
SAMEA4805168	PRJEB27920	Germany	117	missing copA
SAMEA4805170	PRJEB27920	Germany	117	missing copA
SAMEA4805171	PRJEB27920	Germany	117	17
SAMEA4805174	PRJEB27920	Germany	117	missing copA
SAMEA4805180	PRJEB27920	Germany	117	missing copA
SAMEA4805184	PRJEB27920	Germany	117	missing copA
SAMEA4885119	PRJEB28495	Netherlands	117	1496
SAMEA4885120	PRJEB28495	Netherlands	117	1496
SAMEA4885121	PRJEB28495	Netherlands	117	1496
SAMEA4885122	PRJEB28495	Netherlands	117	1496
SAMEA4885133	PRJEB28495	Netherlands	117	709
SAMEA4885137	PRJEB28495	Netherlands	117	17
SAMEA4885139	PRJEB28495	Netherlands	117	17
SAMEA4885141	PRJEB28495	Netherlands	117	17
SAMEA4885143	PRJEB28495	Netherlands	117	709
SAMEA4885144	PRJEB28495	Netherlands	117	709
SAMEA4885145	PRJEB28495	Netherlands	117	709
SAMEA4885147	PRJEB28495	Netherlands	117	709
SAMEA4885149	PRJEB28495	Netherlands	117	17
SAMEA4885150	PRJEB28495	Netherlands	117	17
SAMEA4885151	PRJEB28495	Netherlands	117	17
SAMEA4885152	PRJEB28495	Netherlands	117	17
SAMEA4885153	PRJEB28495	Netherlands	117	17
SAMEA4885154	PRJEB28495	Netherlands	117	17
SAMEA4885155	PRJEB28495	Netherlands	117	17
SAMEA4885156	PRJEB28495	Netherlands	117	17
SAMEA4885157	PRJEB28495	Netherlands	117	17
SAMEA4885158	PRJEB28495	Netherlands	117	17
SAMEA4885159	PRJEB28495	Netherlands	117	17
SAMEA4885160	PRJEB28495	Netherlands	117	1496
SAMEA4885161	PRJEB28495	Netherlands	117	1496
SAMEA4885162	PRJEB28495	Netherlands	117	709
SAMEA4885163	PRJEB28495	Netherlands	117	1497
SAMEA4885170	PRJEB28495	Netherlands	117	709
SAMEA4885173	PRJEB28495	Netherlands	117	709
SAMEA4885175	PRJEB28495	Netherlands	117	709
SAMEA4885177	PRJEB28495	Netherlands	117	709
SAMEA4885178	PRJEB28495	Netherlands	117	17
SAMEA4885179	PRJEB28495	Netherlands	117	17
SAMEA4885180	PRJEB28495	Netherlands	117	17
SAMEA4885183	PRJEB28495	Netherlands	117	17
SAMEA4885187	PRJEB28495	Netherlands	117	17
SAMEA4885191	PRJEB28495	Netherlands	117	17
SAMEA4885196	PRJEB28495	Netherlands	117	17
SAMEA4885204	PRJEB28495	Netherlands	117	17
SAMEA4885205	PRJEB28495	Netherlands	117	17
SAMEA4885210	PRJEB28495	Netherlands	117	17
SAMEA4885212	PRJEB28495	Netherlands	117	17
SAMEA4885215	PRJEB28495	Netherlands	117	17
SAMEA4885244	PRJEB28495	Netherlands	117	17
SAMEA4885250	PRJEB28495	Netherlands	117	17
SAMEA4885262	PRJEB28495	Netherlands	117	709
SAMEA4885263	PRJEB28495	Netherlands	117	709
SAMEA4885264	PRJEB28495	Netherlands	117	709
SAMEA4885268	PRJEB28495	Netherlands	117	709
SAMEA4885270	PRJEB28495	Netherlands	117	709
SAMEA4885271	PRJEB28495	Netherlands	117	709
SAMEA4885302	PRJEB28495	Netherlands	117	17
SAMEA4885303	PRJEB28495	Netherlands	117	709
SAMEA4885307	PRJEB28495	Netherlands	117	1498
SAMEA4885320	PRJEB28495	Netherlands	117	709
SAMEA4885323	PRJEB28495	Netherlands	117	709
SAMEA4885324	PRJEB28495	Netherlands	117	17
SAMEA4885339	PRJEB28495	Netherlands	117	128
SAMEA4885358	PRJEB28495	Netherlands	117	17
SAMEA4885359	PRJEB28495	Netherlands	117	17
SAMEA4885383	PRJEB28495	Netherlands	117	17
SAMEA4885386	PRJEB28495	Netherlands	117	17
SAMEA4885410	PRJEB28495	Netherlands	117	17
SAMEA4885432	PRJEB28495	Netherlands	117	709
SAMEA4885435	PRJEB28495	Netherlands	117	709
SAMEA4885437	PRJEB28495	Netherlands	117	709
SAMEA4885439	PRJEB28495	Netherlands	117	709
SAMEA4885440	PRJEB28495	Netherlands	117	709
SAMEA4885444	PRJEB28495	Netherlands	117	709
SAMEA4885445	PRJEB28495	Netherlands	117	709
SAMEA4885446	PRJEB28495	Netherlands	117	709
SAMEA4885447	PRJEB28495	Netherlands	117	709
SAMEA4885448	PRJEB28495	Netherlands	117	709
SAMEA4885449	PRJEB28495	Netherlands	117	709
SAMEA4885450	PRJEB28495	Netherlands	117	709
SAMEA4885451	PRJEB28495	Netherlands	117	709
SAMEA4885452	PRJEB28495	Netherlands	117	709
SAMEA4885456	PRJEB28495	Netherlands	117	709
SAMEA4885457	PRJEB28495	Netherlands	117	709
SAMEA4885458	PRJEB28495	Netherlands	117	709
SAMEA4885459	PRJEB28495	Netherlands	117	709
SAMEA4885465	PRJEB28495	Netherlands	117	709
SAMEA4885466	PRJEB28495	Netherlands	117	709
SAMEA4885467	PRJEB28495	Netherlands	117	709
SAMEA4885469	PRJEB28495	Netherlands	117	709
SAMEA4885470	PRJEB28495	Netherlands	117	17
SAMEA4885473	PRJEB28495	Netherlands	117	709
SAMEA4885476	PRJEB28495	Netherlands	117	709
SAMEA4885477	PRJEB28495	Netherlands	117	709
SAMEA4885478	PRJEB28495	Netherlands	117	709
SAMEA4885480	PRJEB28495	Netherlands	117	709
SAMEA4885483	PRJEB28495	Netherlands	117	709
SAMEA4885484	PRJEB28495	Netherlands	117	709
SAMEA4885485	PRJEB28495	Netherlands	117	709
SAMEA4885492	PRJEB28495	Netherlands	117	17
SAMEA4885514	PRJEB28495	Netherlands	117	709
SAMEA4885515	PRJEB28495	Netherlands	117	709
SAMEA4885536	PRJEB28495	Netherlands	117	17
SAMEA4885537	PRJEB28495	Netherlands	117	17
SAMEA4885539	PRJEB28495	Netherlands	117	17
SAMEA4885552	PRJEB28495	Netherlands	117	1499
SAMEA4885554	PRJEB28495	Netherlands	117	1499
SAMEA4885555	PRJEB28495	Netherlands	117	1499
SAMEA4885563	PRJEB28495	Netherlands	117	1499
SAMEA4885564	PRJEB28495	Netherlands	117	17
SAMEA4885565	PRJEB28495	Netherlands	117	709
SAMEA4885567	PRJEB28495	Netherlands	117	709
SAMEA4885569	PRJEB28495	Netherlands	117	709
SAMEA4885570	PRJEB28495	Netherlands	117	709
SAMEA4885573	PRJEB28495	Netherlands	117	17
SAMEA4885574	PRJEB28495	Netherlands	117	17
SAMEA4885575	PRJEB28495	Netherlands	117	709
SAMEA4885577	PRJEB28495	Netherlands	117	709
SAMEA4885578	PRJEB28495	Netherlands	117	709
SAMEA4885581	PRJEB28495	Netherlands	117	839
SAMEA4885582	PRJEB28495	Netherlands	117	709
SAMEA4885589	PRJEB28495	Netherlands	117	709
SAMEA4885590	PRJEB28495	Netherlands	117	709
SAMEA4885598	PRJEB28495	Netherlands	117	17
SAMEA4885608	PRJEB28495	Netherlands	117	709
SAMEA4885613	PRJEB28495	Netherlands	117	709
SAMEA4885619	PRJEB28495	Netherlands	117	839
SAMEA4885623	PRJEB28495	Netherlands	117	17
SAMEA4885624	PRJEB28495	Netherlands	117	17
SAMEA4885625	PRJEB28495	Netherlands	117	709
SAMEA4885626	PRJEB28495	Netherlands	117	709
SAMEA4885627	PRJEB28495	Netherlands	117	709
SAMEA4885628	PRJEB28495	Netherlands	117	709
SAMEA4885631	PRJEB28495	Netherlands	117	17
SAMEA4885632	PRJEB28495	Netherlands	117	17
SAMEA4885633	PRJEB28495	Netherlands	117	709
SAMEA4885635	PRJEB28495	Netherlands	117	709
SAMEA4885643	PRJEB28495	Netherlands	117	709
SAMEA4885646	PRJEB28495	Netherlands	117	709
SAMEA4885650	PRJEB28495	Netherlands	117	17
SAMEA4885654	PRJEB28495	Netherlands	117	709
SAMEA4885661	PRJEB28495	Netherlands	117	17
SAMEA4885663	PRJEB28495	Netherlands	117	709
SAMEA4885665	PRJEB28495	Netherlands	117	709
SAMEA4885667	PRJEB28495	Netherlands	117	17
SAMEA4885668	PRJEB28495	Netherlands	117	709
SAMEA4885670	PRJEB28495	Netherlands	117	709
SAMEA4885671	PRJEB28495	Netherlands	117	709
SAMEA4885672	PRJEB28495	Netherlands	117	709
SAMEA4885675	PRJEB28495	Netherlands	117	709
SAMEA4885676	PRJEB28495	Netherlands	117	709
SAMEA4885677	PRJEB28495	Netherlands	117	709
SAMEA4885678	PRJEB28495	Netherlands	117	709
SAMEA4885679	PRJEB28495	Netherlands	117	709
SAMEA4885680	PRJEB28495	Netherlands	117	709
SAMEA4885681	PRJEB28495	Netherlands	117	709
SAMEA4885682	PRJEB28495	Netherlands	117	709
SAMEA4885683	PRJEB28495	Netherlands	117	709
SAMEA4885684	PRJEB28495	Netherlands	117	709
SAMEA4885685	PRJEB28495	Netherlands	117	709
SAMEA4885686	PRJEB28495	Netherlands	117	709
SAMEA4885687	PRJEB28495	Netherlands	117	709
SAMEA4885688	PRJEB28495	Netherlands	117	709
SAMEA4885689	PRJEB28495	Netherlands	117	839
SAMEA4885690	PRJEB28495	Netherlands	117	1500
SAMEA4885692	PRJEB28495	Netherlands	117	709
SAMEA4885693	PRJEB28495	Netherlands	117	709
SAMEA4885695	PRJEB28495	Netherlands	117	709
SAMEA4885696	PRJEB28495	Netherlands	117	709
SAMEA4885697	PRJEB28495	Netherlands	117	709
SAMEA4885698	PRJEB28495	Netherlands	117	709
SAMEA4885699	PRJEB28495	Netherlands	117	17
SAMEA4885700	PRJEB28495	Netherlands	117	709
SAMEA4885701	PRJEB28495	Netherlands	117	709
SAMEA4885702	PRJEB28495	Netherlands	117	709
SAMEA4885703	PRJEB28495	Netherlands	117	709
SAMEA4885704	PRJEB28495	Netherlands	117	709
SAMEA4885705	PRJEB28495	Netherlands	117	709
SAMEA4885706	PRJEB28495	Netherlands	117	709
SAMEA4885707	PRJEB28495	Netherlands	117	709
SAMEA4885708	PRJEB28495	Netherlands	117	709
SAMEA4885709	PRJEB28495	Netherlands	117	709
SAMEA4885710	PRJEB28495	Netherlands	117	709
SAMEA4885711	PRJEB28495	Netherlands	117	709
SAMEA4885712	PRJEB28495	Netherlands	117	709
SAMEA4885713	PRJEB28495	Netherlands	117	709
SAMEA4885714	PRJEB28495	Netherlands	117	709
SAMEA4885715	PRJEB28495	Netherlands	117	709
SAMEA4885717	PRJEB28495	Netherlands	117	17
SAMEA4885720	PRJEB28495	Netherlands	117	709
SAMEA4885721	PRJEB28495	Netherlands	117	709
SAMEA4885722	PRJEB28495	Netherlands	117	709
SAMEA4885723	PRJEB28495	Netherlands	117	709
SAMEA4885724	PRJEB28495	Netherlands	117	709
SAMEA4885725	PRJEB28495	Netherlands	117	709
SAMEA4885726	PRJEB28495	Netherlands	117	709
SAMEA4885727	PRJEB28495	Netherlands	117	709
SAMEA4885728	PRJEB28495	Netherlands	117	709
SAMEA4885729	PRJEB28495	Netherlands	117	709
SAMEA4885730	PRJEB28495	Netherlands	117	709
SAMEA4885732	PRJEB28495	Netherlands	117	128
SAMEA4885736	PRJEB28495	Netherlands	117	128
SAMEA4885738	PRJEB28495	Netherlands	117	128
SAMEA4885739	PRJEB28495	Netherlands	117	128
SAMEA4885740	PRJEB28495	Netherlands	117	128
SAMEA4885741	PRJEB28495	Netherlands	117	128
SAMEA4885743	PRJEB28495	Netherlands	117	128
SAMEA4885744	PRJEB28495	Netherlands	117	709
SAMEA4885745	PRJEB28495	Netherlands	117	709
SAMEA4885746	PRJEB28495	Netherlands	117	709
SAMEA4885747	PRJEB28495	Netherlands	117	709
SAMEA4885748	PRJEB28495	Netherlands	117	709
SAMEA4885749	PRJEB28495	Netherlands	117	709
SAMEA4885750	PRJEB28495	Netherlands	117	709
SAMEA4885751	PRJEB28495	Netherlands	117	709
SAMEA4885753	PRJEB28495	Netherlands	117	709
SAMEA4885755	PRJEB28495	Netherlands	117	709
SAMEA4885756	PRJEB28495	Netherlands	117	709
SAMEA4885757	PRJEB28495	Netherlands	117	709
SAMEA4885758	PRJEB28495	Netherlands	117	709
SAMEA4885759	PRJEB28495	Netherlands	117	709
SAMEA4885760	PRJEB28495	Netherlands	117	709
SAMEA4885761	PRJEB28495	Netherlands	117	17
SAMEA4885773	PRJEB28495	Netherlands	117	128
SAMEA4885774	PRJEB28495	Netherlands	117	128
SAMEA4885779	PRJEB28495	Netherlands	117	17
SAMEA4885782	PRJEB28495	Netherlands	117	1499
SAMEA4885783	PRJEB28495	Netherlands	117	1499
SAMEA4885785	PRJEB28495	Netherlands	117	17
SAMEA4885786	PRJEB28495	Netherlands	117	17
SAMEA4885787	PRJEB28495	Netherlands	117	17
SAMEA4885791	PRJEB28495	Netherlands	117	1499
SAMEA4885792	PRJEB28495	Netherlands	117	1499
SAMEA4885794	PRJEB28495	Netherlands	117	17
SAMEA4885800	PRJEB28495	Netherlands	117	709
SAMEA4885804	PRJEB28495	Netherlands	117	709
SAMEA4885806	PRJEB28495	Netherlands	117	17
SAMEA4885812	PRJEB28495	Netherlands	117	17
SAMEA4885825	PRJEB28495	Netherlands	117	709
SAMEA4885942	PRJEB28495	Netherlands	117	17
SAMEA4886020	PRJEB28495	Netherlands	117	missing pbp2B
SAMEA4937746	PRJEB28731	Denmark	117	17
SAMEA4937747	PRJEB28731	Denmark	117	1494
SAMEA5166659	PRJEB25629	Netherlands	117	17
SAMEA5166660	PRJEB25629	Netherlands	117	17
SAMEA5166661	PRJEB25629	Netherlands	117	17
SAMEA5166662	PRJEB25629	Netherlands	117	17
SAMEA5166663	PRJEB25629	Netherlands	117	17
SAMEA5166664	PRJEB25629	Netherlands	117	17
SAMEA5166667	PRJEB25629	Netherlands	117	942
SAMEA5223873	PRJEB30772	Germany	117	17
SAMEA5223879	PRJEB30772	Germany	117	17
SAMEA5223888	PRJEB30772	Germany	117	17
SAMEA5223891	PRJEB30772	Germany	117	17
SAMEA5223893	PRJEB30772	Germany	117	17
SAMEA5223895	PRJEB30772	Germany	117	17
SAMEA5223896	PRJEB30772	Germany	117	17
SAMEA5223898	PRJEB30772	Germany	117	17
SAMEA5223907	PRJEB30772	Germany	117	17
SAMEA5223910	PRJEB30772	Germany	117	17
SAMEA5223922	PRJEB30772	Germany	117	17
SAMEA5223925	PRJEB30772	Germany	117	17
SAMEA5223942	PRJEB30772	Germany	117	17
SAMEA5223944	PRJEB30772	Germany	117	17
SAMEA5223949	PRJEB30772	Germany	117	17
SAMEA5223952	PRJEB30772	Germany	117	17
SAMEA5223953	PRJEB30772	Germany	117	17
SAMEA5223954	PRJEB30772	Germany	117	17
SAMEA5223955	PRJEB30772	Germany	117	17
SAMEA5223958	PRJEB30772	Germany	117	17
SAMEA5223960	PRJEB30772	Germany	117	17
SAMEA5223964	PRJEB30772	Germany	117	17
SAMEA5223965	PRJEB30772	Germany	117	17
SAMEA5223966	PRJEB30772	Germany	117	17
SAMEA5223969	PRJEB30772	Germany	117	17
SAMEA5223972	PRJEB30772	Germany	117	1501
SAMEA5223976	PRJEB30772	Germany	117	17
SAMEA5223977	PRJEB30772	Germany	117	17
SAMEA5223978	PRJEB30772	Germany	117	17
SAMEA5223979	PRJEB30772	Germany	117	17
SAMEA5223981	PRJEB30772	Germany	117	17
SAMEA5223982	PRJEB30772	Germany	117	17
SAMEA5223987	PRJEB30772	Germany	117	17
SAMEA5223988	PRJEB30772	Germany	117	17
SAMEA5223989	PRJEB30772	Germany	117	17
SAMEA5223991	PRJEB30772	Germany	117	17
SAMEA5223992	PRJEB30772	Germany	117	17
SAMEA5223995	PRJEB30772	Germany	117	17
SAMEA5223997	PRJEB30772	Germany	117	17
SAMEA5223999	PRJEB30772	Germany	117	17
SAMEA5224000	PRJEB30772	Germany	117	17
SAMEA5224002	PRJEB30772	Germany	117	17
SAMEA5224008	PRJEB30772	Germany	117	17
SAMEA5224010	PRJEB30772	Germany	117	144
SAMEA5224011	PRJEB30772	Germany	117	17
SAMEA5224013	PRJEB30772	Germany	117	17
SAMEA5224016	PRJEB30772	Germany	117	17
SAMEA5224019	PRJEB30772	Germany	117	17
SAMEA5224028	PRJEB30772	Germany	117	17
SAMEA5224035	PRJEB30772	Germany	117	17
SAMEA5224042	PRJEB30772	Germany	117	17
SAMEA5224045	PRJEB30772	Germany	117	17
SAMEA5224053	PRJEB30772	Germany	117	17
SAMEA5224062	PRJEB30772	Germany	117	18
SAMEA5224065	PRJEB30772	Germany	117	17
SAMEA5224066	PRJEB30772	Germany	117	17
SAMEA5224067	PRJEB30772	Germany	117	17
SAMEA5224068	PRJEB30772	Germany	117	17
SAMEA5224069	PRJEB30772	Germany	117	17
SAMEA5224070	PRJEB30772	Germany	117	17
SAMEA5224073	PRJEB30772	Germany	117	17
SAMEA5224074	PRJEB30772	Germany	117	17
SAMEA5224075	PRJEB30772	Germany	117	18
SAMEA5224081	PRJEB30772	Germany	117	17
SAMEA5224084	PRJEB30772	Germany	117	17
SAMEA5224085	PRJEB30772	Germany	117	17
SAMEA5224090	PRJEB30772	Germany	117	17
SAMEA5224097	PRJEB30772	Germany	117	17
SAMEA5224114	PRJEB30772	Germany	117	17
SAMEA5224115	PRJEB30772	Germany	117	17
SAMEA5224117	PRJEB30772	Germany	117	17
SAMEA5224119	PRJEB30772	Germany	117	17
SAMEA5224120	PRJEB30772	Germany	117	839
SAMEA5224124	PRJEB30772	Germany	117	17
SAMEA5224125	PRJEB30772	Germany	117	17
SAMEA5224127	PRJEB30772	Germany	117	17
SAMEA5224151	PRJEB30772	Germany	117	17
SAMEA5224164	PRJEB30772	Germany	117	17
SAMEA5224167	PRJEB30772	Germany	117	17
SAMEA5224172	PRJEB30772	Germany	117	17
SAMEA5224176	PRJEB30772	Germany	117	17
SAMEA5224177	PRJEB30772	Germany	117	17
SAMEA5224183	PRJEB30772	Germany	117	17
SAMEA5224184	PRJEB30772	Germany	117	1488
SAMEA5224185	PRJEB30772	Germany	117	17
SAMEA5224189	PRJEB30772	Germany	117	17
SAMEA5224195	PRJEB30772	Germany	117	17
SAMEA5224199	PRJEB30772	Germany	117	17
SAMEA5224200	PRJEB30772	Germany	117	17
SAMEA5224205	PRJEB30772	Germany	117	17
SAMEA5224208	PRJEB30772	Germany	117	17
SAMEA5224212	PRJEB30772	Germany	117	17
SAMEA5224214	PRJEB30772	Germany	117	17
SAMEA5224218	PRJEB30772	Germany	117	17
SAMEA5224219	PRJEB30772	Germany	117	17
SAMEA5224220	PRJEB30772	Germany	117	17
SAMEA5224221	PRJEB30772	Germany	117	17
SAMEA5224227	PRJEB30772	Germany	117	17
SAMEA5224231	PRJEB30772	Germany	117	17
SAMEA5224237	PRJEB30772	Germany	117	17
SAMEA5224238	PRJEB30772	Germany	117	17
SAMEA5224240	PRJEB30772	Germany	117	17
SAMEA5224247	PRJEB30772	Germany	117	17
SAMEA5224256	PRJEB30772	Germany	117	1489
SAMEA5224257	PRJEB30772	Germany	117	17
SAMEA5224258	PRJEB30772	Germany	117	17
SAMEA5224270	PRJEB30772	Germany	117	17
SAMEA5224279	PRJEB30772	Germany	117	17
SAMEA5224283	PRJEB30772	Germany	117	17
SAMEA5224284	PRJEB30772	Germany	117	17
SAMEA5224289	PRJEB30772	Germany	117	17
SAMEA5224295	PRJEB30772	Germany	117	17
SAMEA5224297	PRJEB30772	Germany	117	17
SAMEA5224302	PRJEB30772	Germany	117	17
SAMEA5224304	PRJEB30772	Germany	117	17
SAMEA5224305	PRJEB30772	Germany	117	17
SAMEA5224311	PRJEB30772	Germany	117	17
SAMEA5224312	PRJEB30772	Germany	117	17
SAMEA5224313	PRJEB30772	Germany	117	17
SAMEA5224316	PRJEB30772	Germany	117	17
SAMEA5224317	PRJEB30772	Germany	117	17
SAMEA5224325	PRJEB30772	Germany	117	17
SAMEA5224327	PRJEB30772	Germany	117	17
SAMEA5224330	PRJEB30772	Germany	117	17
SAMEA5224333	PRJEB30772	Germany	117	17
SAMEA5224349	PRJEB30772	Germany	117	17
SAMEA5224350	PRJEB30772	Germany	117	17
SAMEA5224353	PRJEB30772	Germany	117	17
SAMEA5224363	PRJEB30772	Germany	117	17
SAMEA5224380	PRJEB30772	Germany	117	17
SAMEA5224381	PRJEB30772	Germany	117	17
SAMEA5224382	PRJEB30772	Germany	117	17
SAMEA5224387	PRJEB30772	Germany	117	17
SAMEA5224394	PRJEB30772	Germany	117	17
SAMEA5224395	PRJEB30772	Germany	117	17
SAMEA5224399	PRJEB30772	Germany	117	17
SAMEA5224418	PRJEB30772	Germany	117	17
SAMEA5224422	PRJEB30772	Germany	117	17
SAMEA5224426	PRJEB30772	Germany	117	17
SAMEA5224427	PRJEB30772	Germany	117	17
SAMEA5224428	PRJEB30772	Germany	117	17
SAMEA5224429	PRJEB30772	Germany	117	17
SAMEA5224431	PRJEB30772	Germany	117	17
SAMEA5224432	PRJEB30772	Germany	117	17
SAMEA5224433	PRJEB30772	Germany	117	17
SAMEA5224434	PRJEB30772	Germany	117	17
SAMEA5224435	PRJEB30772	Germany	117	17
SAMEA5224444	PRJEB30772	Germany	117	17
SAMEA5224446	PRJEB30772	Germany	117	17
SAMEA5224449	PRJEB30772	Germany	117	17
SAMEA5224450	PRJEB30772	Germany	117	17
SAMEA5224451	PRJEB30772	Germany	117	17
SAMEA5224465	PRJEB30772	Germany	117	17
SAMEA5224467	PRJEB30772	Germany	117	17
SAMEA5224468	PRJEB30772	Germany	117	17
SAMEA5224472	PRJEB30772	Germany	117	17
SAMEA5224473	PRJEB30772	Germany	117	17
SAMEA5224478	PRJEB30772	Germany	117	17
SAMEA5224485	PRJEB30772	Germany	117	17
SAMEA5224488	PRJEB30772	Germany	117	17
SAMEA5224492	PRJEB30772	Germany	117	17
SAMEA5224499	PRJEB30772	Germany	117	17
SAMEA5224501	PRJEB30772	Germany	117	17
SAMEA5224504	PRJEB30772	Germany	117	17
SAMEA5224505	PRJEB30772	Germany	117	17
SAMEA5224506	PRJEB30772	Germany	117	17
SAMEA5224507	PRJEB30772	Germany	117	17
SAMEA5224509	PRJEB30772	Germany	117	17
SAMEA5224511	PRJEB30772	Germany	117	17
SAMEA5224513	PRJEB30772	Germany	117	17
SAMEA5224518	PRJEB30772	Germany	117	17
SAMEA5224529	PRJEB30772	Germany	117	17
SAMEA5224534	PRJEB30772	Germany	117	17
SAMEA5224535	PRJEB30772	Germany	117	17
SAMEA5224539	PRJEB30772	Germany	117	17
SAMEA5224540	PRJEB30772	Germany	117	17
SAMEA5224541	PRJEB30772	Germany	117	17
SAMEA5224542	PRJEB30772	Germany	117	17
SAMEA5224546	PRJEB30772	Germany	117	17
SAMEA5224553	PRJEB30772	Germany	117	17
SAMEA5224554	PRJEB30772	Germany	117	17
SAMEA5224563	PRJEB30772	Germany	117	17
SAMEA5224567	PRJEB30772	Germany	117	17
SAMEA5224569	PRJEB30772	Germany	117	128
SAMEA5224574	PRJEB30772	Germany	117	17
SAMEA5224575	PRJEB30772	Germany	117	17
SAMEA5224583	PRJEB30772	Germany	117	17
SAMEA5224614	PRJEB30772	Germany	117	17
SAMEA5224617	PRJEB30772	Germany	117	17
SAMEA5224633	PRJEB30772	Germany	117	17
SAMEA5224634	PRJEB30772	Germany	117	17
SAMEA5367788	PRJEB28731	Denmark	117	17
SAMEA5367790	PRJEB28731	Denmark	117	17
SAMEA5367791	PRJEB28731	Denmark	117	17
SAMEA5367795	PRJEB28731	Denmark	117	17
SAMEA5367800	PRJEB28731	Denmark	117	17
SAMEA5367802	PRJEB28731	Denmark	117	1502
SAMEA5367805	PRJEB28731	Denmark	117	17
SAMEA5367810	PRJEB28731	Denmark	117	17
SAMEA5367811	PRJEB28731	Denmark	117	17
SAMEA5367812	PRJEB28731	Denmark	117	17
SAMEA5367816	PRJEB28731	Denmark	117	17
SAMEA5367819	PRJEB28731	Denmark	117	1494
SAMEA5367858	PRJEB28731	Denmark	117	17
SAMEA5367895	PRJEB28731	Denmark	117	17
SAMEA5367903	PRJEB28731	Denmark	117	17
SAMEA5367932	PRJEB28731	Denmark	117	17
SAMEA5367941	PRJEB28731	Denmark	117	17
SAMEA5367947	PRJEB28731	Denmark	117	17
SAMEA5367948	PRJEB28731	Denmark	117	17
SAMEA5367953	PRJEB28731	Denmark	117	258
SAMEA5367957	PRJEB28731	Denmark	117	17
SAMEA5367965	PRJEB28731	Denmark	117	17
SAMEA5367971	PRJEB28731	Denmark	117	17
SAMEA5367976	PRJEB28731	Denmark	117	17
SAMEA5367979	PRJEB28731	Denmark	117	17
SAMEA5367981	PRJEB28731	Denmark	117	1494
SAMEA5367988	PRJEB28731	Denmark	117	17
SAMEA5367993	PRJEB28731	Denmark	117	17
SAMEA5368005	PRJEB28731	Denmark	117	17
SAMEA5368007	PRJEB28731	Denmark	117	17
SAMEA5368008	PRJEB28731	Denmark	117	17
SAMEA5368029	PRJEB28731	Denmark	117	17
SAMEA5368040	PRJEB28731	Denmark	117	17
SAMEA5368063	PRJEB28731	Denmark	117	17
SAMEA5368068	PRJEB28731	Denmark	117	17
SAMEA5368069	PRJEB28731	Denmark	117	17
SAMEA5368070	PRJEB28731	Denmark	117	17
SAMEA5368071	PRJEB28731	Denmark	117	17
SAMEA5368075	PRJEB28731	Denmark	117	17
SAMEA5368076	PRJEB28731	Denmark	117	17
SAMEA5368083	PRJEB28731	Denmark	117	17
SAMEA5368086	PRJEB28731	Denmark	117	17
SAMEA5368087	PRJEB28731	Denmark	117	17
SAMEA5368090	PRJEB28731	Denmark	117	17
SAMEA5368110	PRJEB28731	Denmark	117	17
SAMEA5368111	PRJEB28731	Denmark	117	17
SAMEA5368114	PRJEB28731	Denmark	117	17
SAMEA5368132	PRJEB28731	Denmark	117	17
SAMEA5368133	PRJEB28731	Denmark	117	17
SAMEA5368134	PRJEB28731	Denmark	117	17
SAMEA5368136	PRJEB28731	Denmark	117	17
SAMEA5368137	PRJEB28731	Denmark	117	17
SAMEA5368144	PRJEB28731	Denmark	117	17
SAMEA5368145	PRJEB28731	Denmark	117	17
SAMEA5368146	PRJEB28731	Denmark	117	17
SAMEA5368149	PRJEB28731	Denmark	117	17
SAMEA5368155	PRJEB28731	Denmark	117	17
SAMEA5368171	PRJEB28731	Denmark	117	17
SAMEA5368173	PRJEB28731	Denmark	117	17
SAMEA5368189	PRJEB28731	Denmark	117	17
SAMEA5368207	PRJEB28731	Denmark	117	1495
SAMEA5368208	PRJEB28731	Denmark	117	17
SAMEA5368214	PRJEB28731	Denmark	117	17
SAMEA5368221	PRJEB28731	Denmark	117	17
SAMEA5368223	PRJEB28731	Denmark	117	17
SAMEA5368225	PRJEB28731	Denmark	117	17
SAMEA5368238	PRJEB28731	Denmark	117	17
SAMEA5368268	PRJEB28731	Denmark	117	17
SAMEA5368272	PRJEB28731	Denmark	117	17
SAMEA5368277	PRJEB28731	Denmark	117	17
SAMEA5368278	PRJEB28731	Denmark	117	17
SAMEA5368284	PRJEB28731	Denmark	117	17
SAMEA5368287	PRJEB28731	Denmark	117	17
SAMEA5368290	PRJEB28731	Denmark	117	17
SAMEA5368292	PRJEB28731	Denmark	117	17
SAMEA5368299	PRJEB28731	Denmark	117	17
SAMEA5368304	PRJEB28731	Denmark	117	17
SAMEA5368306	PRJEB28731	Denmark	117	17
SAMEA5368343	PRJEB28731	Denmark	117	17
SAMEA5368355	PRJEB28731	Denmark	117	17
SAMEA5368371	PRJEB28731	Denmark	117	17
SAMEA5368387	PRJEB28731	Denmark	117	17
SAMEA5368389	PRJEB28731	Denmark	117	17
SAMEA5368391	PRJEB28731	Denmark	117	17
SAMEA5368393	PRJEB28731	Denmark	117	17
SAMEA5368395	PRJEB28731	Denmark	117	17
SAMEA5368397	PRJEB28731	Denmark	117	17
SAMEA5368440	PRJEB28731	Denmark	117	17
SAMEA5368457	PRJEB28731	Denmark	117	17
SAMEA5368480	PRJEB28731	Denmark	117	17
SAMEA5368481	PRJEB28731	Denmark	117	17
SAMEA5368483	PRJEB28731	Denmark	117	17
SAMEA5368486	PRJEB28731	Denmark	117	17
SAMEA5368490	PRJEB28731	Denmark	117	17
SAMEA5368516	PRJEB28731	Denmark	117	17
SAMEA5368529	PRJEB28731	Denmark	117	17
SAMEA5368640	PRJEB28731	Denmark	117	17
SAMEA5368643	PRJEB28731	Denmark	117	17
SAMEA5368644	PRJEB28731	Denmark	117	17
SAMEA5368645	PRJEB28731	Denmark	117	17
SAMEA5368646	PRJEB28731	Denmark	117	17
SAMEA5368649	PRJEB28731	Denmark	117	17
SAMEA5368650	PRJEB28731	Denmark	117	17
SAMEA5368652	PRJEB28731	Denmark	117	17
SAMEA5368653	PRJEB28731	Denmark	117	17
SAMEA5368657	PRJEB28731	Denmark	117	17
SAMEA5368658	PRJEB28731	Denmark	117	17
SAMEA5368659	PRJEB28731	Denmark	117	17
SAMEA5368664	PRJEB28731	Denmark	117	124
SAMEA5368665	PRJEB28731	Denmark	117	17
SAMEA5368667	PRJEB28731	Denmark	117	17
SAMEA5368669	PRJEB28731	Denmark	117	17
SAMEA5368672	PRJEB28731	Denmark	117	17
SAMEA5368674	PRJEB28731	Denmark	117	17
SAMEA5368675	PRJEB28731	Denmark	117	17
SAMEA5368677	PRJEB28731	Denmark	117	17
SAMEA5368678	PRJEB28731	Denmark	117	17
SAMEA5368681	PRJEB28731	Denmark	117	17
SAMEA5368682	PRJEB28731	Denmark	117	17
SAMEA5368684	PRJEB28731	Denmark	117	17
SAMEA5368686	PRJEB28731	Denmark	117	17
SAMEA5368687	PRJEB28731	Denmark	117	17
SAMEA5368688	PRJEB28731	Denmark	117	17
SAMEA5368691	PRJEB28731	Denmark	117	17
SAMEA5368693	PRJEB28731	Denmark	117	17
SAMEA5368695	PRJEB28731	Denmark	117	17
SAMEA5368696	PRJEB28731	Denmark	117	17
SAMEA5368702	PRJEB28731	Denmark	117	17
SAMEA5368703	PRJEB28731	Denmark	117	17
SAMEA5368707	PRJEB28731	Denmark	117	17
SAMEA5368709	PRJEB28731	Denmark	117	17
SAMEA5368711	PRJEB28731	Denmark	117	17
SAMEA5368712	PRJEB28731	Denmark	117	17
SAMEA5368719	PRJEB28731	Denmark	117	17
SAMEA5368720	PRJEB28731	Denmark	117	17
SAMEA5368721	PRJEB28731	Denmark	117	17
SAMEA5368724	PRJEB28731	Denmark	117	17
SAMEA5368725	PRJEB28731	Denmark	117	17
SAMEA5368726	PRJEB28731	Denmark	117	17
SAMEA5368727	PRJEB28731	Denmark	117	17
SAMEA5368728	PRJEB28731	Denmark	117	17
SAMEA5368731	PRJEB28731	Denmark	117	17
SAMEA5368734	PRJEB28731	Denmark	117	258
SAMEA5368741	PRJEB28731	Denmark	117	17
SAMEA5368744	PRJEB28731	Denmark	117	17
SAMEA5368745	PRJEB28731	Denmark	117	17
SAMEA5368746	PRJEB28731	Denmark	117	17
SAMEA5368749	PRJEB28731	Denmark	117	17
SAMEA5368750	PRJEB28731	Denmark	117	17
SAMEA5368752	PRJEB28731	Denmark	117	17
SAMEA5368753	PRJEB28731	Denmark	117	17
SAMEA5368754	PRJEB28731	Denmark	117	17
SAMEA5368755	PRJEB28731	Denmark	117	17
SAMEA5368756	PRJEB28731	Denmark	117	17
SAMEA5368757	PRJEB28731	Denmark	117	17
SAMEA5368758	PRJEB28731	Denmark	117	17
SAMEA5368761	PRJEB28731	Denmark	117	17
SAMEA5368764	PRJEB28731	Denmark	117	17
SAMEA5368766	PRJEB28731	Denmark	117	17
SAMEA5368768	PRJEB28731	Denmark	117	17
SAMEA5368769	PRJEB28731	Denmark	117	17
SAMEA5368771	PRJEB28731	Denmark	117	17
SAMEA5368775	PRJEB28731	Denmark	117	17
SAMEA5368778	PRJEB28731	Denmark	117	17
SAMEA5368780	PRJEB28731	Denmark	117	17
SAMEA5368781	PRJEB28731	Denmark	117	missing copA
SAMEA5368783	PRJEB28731	Denmark	117	17
SAMEA5368784	PRJEB28731	Denmark	117	17
SAMEA5368788	PRJEB28731	Denmark	117	17
SAMEA5368791	PRJEB28731	Denmark	117	17
SAMEA5368793	PRJEB28731	Denmark	117	17
SAMEA5368794	PRJEB28731	Denmark	117	17
SAMEA5368795	PRJEB28731	Denmark	117	17
SAMEA5368799	PRJEB28731	Denmark	117	17
SAMEA5402496	PRJEB31421	Switzerland	117	258
SAMEA5402497	PRJEB31421	Switzerland	117	258
SAMEA5402498	PRJEB31421	Switzerland	117	258
SAMEA5765076	PRJEB28593	Germany	117	17
SAMEA5816063	PRJEB32266	Switzerland	117	17
SAMEA5816105	PRJEB32266	Switzerland	117	17
SAMEA5816120	PRJEB32266	Switzerland	117	318
SAMEA5816135	PRJEB32266	Switzerland	117	17
SAMEA5816138	PRJEB32266	Switzerland	117	17
SAMEA5816147	PRJEB32266	Switzerland	117	missing dnaE
SAMEA5816149	PRJEB32266	Switzerland	117	17
SAMEA5816150	PRJEB32266	Switzerland	117	17
SAMEA5816151	PRJEB32266	Switzerland	117	17
SAMEA5816175	PRJEB32266	Switzerland	117	17
SAMEA5816176	PRJEB32266	Switzerland	117	258
SAMEA5816201	PRJEB32266	Switzerland	117	128
SAMEA5816206	PRJEB32266	Switzerland	117	17
SAMEA5816208	PRJEB32266	Switzerland	117	17
SAMEA5816211	PRJEB32266	Switzerland	117	128
SAMEA5816218	PRJEB32266	Switzerland	117	17
SAMEA5816221	PRJEB32266	Switzerland	117	128
SAMEA5816222	PRJEB32266	Switzerland	117	17
SAMEA5816225	PRJEB32266	Switzerland	117	17
SAMEA5816227	PRJEB32266	Switzerland	117	17
SAMEA5816230	PRJEB32266	Switzerland	117	17
SAMEA5816231	PRJEB32266	Switzerland	117	17
SAMEA5816233	PRJEB32266	Switzerland	117	17
SAMEA5816238	PRJEB32266	Switzerland	117	17
SAMEA5816240	PRJEB32266	Switzerland	117	missing uvrA
SAMEA5816241	PRJEB32266	Switzerland	117	18
SAMEA5816245	PRJEB32266	Switzerland	117	17
SAMEA5816246	PRJEB32266	Switzerland	117	128
SAMEA5816247	PRJEB32266	Switzerland	117	missing copA
SAMEA5816248	PRJEB32266	Switzerland	117	18
SAMEA5816249	PRJEB32266	Switzerland	117	18
SAMEA5816250	PRJEB32266	Switzerland	117	128
SAMEA5987403	PRJEB34664	Germany	117	17
SAMEA5987442	PRJEB34664	Germany	117	17
SAMEA5987443	PRJEB34664	Germany	117	17
SAMEA5987446	PRJEB34664	Germany	117	17
SAMEA5987447	PRJEB34664	Germany	117	17
SAMEA5987480	PRJEB34664	Germany	117	17
SAMEA5987484	PRJEB34664	Germany	117	17
SAMEA6109656	PRJEB28593	Germany	117	839
SAMEA6109657	PRJEB28593	Germany	117	missing pbp2B
SAMEA6109668	PRJEB28593	Germany	117	839
SAMEA6109669	PRJEB28593	Germany	117	839
SAMEA6109670	PRJEB28593	Germany	117	839
SAMEA6109671	PRJEB28593	Germany	117	18
SAMEA6109730	PRJEB28593	Germany	117	18
SAMEA6109731	PRJEB28593	Germany	117	839
SAMEA6109735	PRJEB28593	Germany	117	18
SAMEA6109736	PRJEB28593	Germany	117	18
SAMEA6119655	PRJEB28593	Germany	117	17
SAMEA6119656	PRJEB28593	Germany	117	18
SAMEA6119695	PRJEB28593	Germany	117	839
SAMEA6119703	PRJEB28593	Germany	117	18
SAMEA6119707	PRJEB28593	Germany	117	18
SAMEA6119708	PRJEB28593	Germany	117	17
SAMEA6119709	PRJEB28593	Germany	117	17
SAMEA6119711	PRJEB28593	Germany	117	17
SAMEA6119712	PRJEB28593	Germany	117	17
SAMEA6119715	PRJEB28593	Germany	117	166
SAMEA6119716	PRJEB28593	Germany	117	17
SAMEA6119717	PRJEB28593	Germany	117	17
SAMEA6119718	PRJEB28593	Germany	117	17
SAMEA6119719	PRJEB28593	Germany	117	17
SAMEA6119720	PRJEB28593	Germany	117	839
SAMEA6119724	PRJEB28593	Germany	117	17
SAMEA6119727	PRJEB28593	Germany	117	17
SAMEA6119732	PRJEB28593	Germany	117	17
SAMEA6119733	PRJEB28593	Germany	117	17
SAMEA6119735	PRJEB28593	Germany	117	17
SAMEA6119741	PRJEB28593	Germany	117	17
SAMEA6119743	PRJEB28593	Germany	117	17
SAMEA6119744	PRJEB28593	Germany	117	143
SAMEA6119745	PRJEB28593	Germany	117	17
SAMEA6119746	PRJEB28593	Germany	117	18
SAMEA6471247	PRJEB28593	Germany	117	128
SAMEA6471248	PRJEB28593	Germany	117	128
SAMEA6471249	PRJEB28593	Germany	117	missing copA
SAMEA6648765	PRJEB28593	Germany	117	128
SAMEA6648770	PRJEB28593	Germany	117	17
SAMEA6648828	PRJEB28593	Germany	117	17
SAMEA6648831	PRJEB28593	Germany	117	17
SAMEA6648832	PRJEB28593	Germany	117	17
SAMEA6648840	PRJEB28593	Germany	117	1503
SAMEA6648844	PRJEB28593	Germany	117	17
SAMEA6648846	PRJEB28593	Germany	117	17
SAMEA6648849	PRJEB28593	Germany	117	128
SAMEA6648850	PRJEB28593	Germany	117	17
SAMEA6648851	PRJEB28593	Germany	117	17
SAMEA6648854	PRJEB28593	Germany	117	18
SAMEA6648905	PRJEB28593	Germany	117	17
SAMEA6648906	PRJEB28593	Germany	117	17
SAMEA6648907	PRJEB28593	Germany	117	17
SAMEA6649465	PRJEB28593	Germany	117	17
SAMEA6649855	PRJEB28593	Germany	117	17
SAMEA6649875	PRJEB28593	Germany	117	17
SAMEA6649876	PRJEB28593	Germany	117	18
SAMEA6649877	PRJEB28593	Germany	117	17
SAMEA6649924	PRJEB28593	Germany	117	18
SAMEA6649925	PRJEB28593	Germany	117	18
SAMEA6649926	PRJEB28593	Germany	117	18
SAMEA6649927	PRJEB28593	Germany	117	18
SAMEA6649929	PRJEB28593	Germany	117	17
SAMEA6649936	PRJEB28593	Germany	117	18
SAMEA6649974	PRJEB28593	Germany	117	18
SAMEA6649985	PRJEB28593	Germany	117	17
SAMEA6649989	PRJEB28593	Germany	117	17
SAMEA6649990	PRJEB28593	Germany	117	17
SAMEA6649991	PRJEB28593	Germany	117	17
SAMEA6649992	PRJEB28593	Germany	117	17
SAMEA6649993	PRJEB28593	Germany	117	missing pbp2B
SAMEA6649994	PRJEB28593	Germany	117	17
SAMEA6649995	PRJEB28593	Germany	117	318
SAMEA6649996	PRJEB28593	Germany	117	17
SAMEA6649997	PRJEB28593	Germany	117	17
SAMEA6649998	PRJEB28593	Germany	117	17
SAMEA6650066	PRJEB28593	Germany	117	17
SAMEA6650068	PRJEB28593	Germany	117	17
SAMEA6650069	PRJEB28593	Germany	117	17
SAMEA6650070	PRJEB28593	Germany	117	17
SAMEA6650072	PRJEB28593	Germany	117	17
SAMEA6650073	PRJEB28593	Germany	117	17
SAMEA6653753	PRJEB25579	Germany	117	17
SAMEA6653793	PRJEB25579	Germany	117	17
SAMEA6653797	PRJEB25579	Germany	117	18
SAMEA6653801	PRJEB25579	Germany	117	missing copA
SAMEA6653804	PRJEB25579	Germany	117	missing copA
SAMEA6653807	PRJEB25579	Germany	117	17
SAMEA6653808	PRJEB25579	Germany	117	17
SAMEA6653809	PRJEB25579	Germany	117	missing copA
SAMEA6653810	PRJEB25579	Germany	117	missing copA
SAMEA6653811	PRJEB25579	Germany	117	17
SAMEA6653813	PRJEB25579	Germany	117	missing copA
SAMEA6653863	PRJEB25579	Germany	117	17
SAMEA6653864	PRJEB25579	Germany	117	17
SAMEA6653928	PRJEB25579	Germany	117	17
SAMEA6653929	PRJEB25579	Germany	117	missing copA
SAMEA6653930	PRJEB25579	Germany	117	17
SAMEA6653932	PRJEB25579	Germany	117	17
SAMEA6653933	PRJEB25579	Germany	117	17
SAMEA6653935	PRJEB25579	Germany	117	missing copA
SAMEA6654790	PRJEB25579	Germany	117	17
SAMEA6654818	PRJEB25579	Germany	117	17
SAMEA6654819	PRJEB25579	Germany	117	17
SAMEA6654820	PRJEB25579	Germany	117	318
SAMEA6654822	PRJEB25579	Germany	117	17
SAMEA6654824	PRJEB25579	Germany	117	318
SAMEA6654825	PRJEB25579	Germany	117	17
SAMEA6654826	PRJEB25579	Germany	117	17
SAMEA6654827	PRJEB25579	Germany	117	17
SAMEA6654829	PRJEB25579	Germany	117	17
SAMEA6656761	PRJEB37711	Denmark	117	17
SAMEA6656770	PRJEB37711	Denmark	117	17
SAMEA6657780	PRJEB37711	Denmark	117	17
SAMEA7184037	PRJEB28593	Germany	117	17
SAMEA7184046	PRJEB28593	Germany	117	17
SAMEA7184054	PRJEB28593	Germany	117	17
SAMEA7184065	PRJEB28593	Germany	117	128
SAMEA7184073	PRJEB28593	Germany	117	839
SAMEA7184074	PRJEB28593	Germany	117	839
SAMEA7184076	PRJEB28593	Germany	117	1503
SAMEA7184078	PRJEB28593	Germany	117	1503
SAMEA7184089	PRJEB28593	Germany	117	18
SAMEA7184092	PRJEB28593	Germany	117	128
SAMEA7184121	PRJEB28593	Germany	117	128
SAMEA7184125	PRJEB28593	Germany	117	18
SAMEA7184128	PRJEB28593	Germany	117	18
SAMEA7184138	PRJEB28593	Germany	117	17
SAMEA7184139	PRJEB28593	Germany	117	17
SAMEA7184141	PRJEB28593	Germany	117	17
SAMEA7184144	PRJEB28593	Germany	117	17
SAMEA7184146	PRJEB28593	Germany	117	17
SAMEA7184148	PRJEB28593	Germany	117	17
SAMEA7184149	PRJEB28593	Germany	117	17
SAMEA7184150	PRJEB28593	Germany	117	17
SAMEA7184153	PRJEB28593	Germany	117	17
SAMEA7184154	PRJEB28593	Germany	117	17
SAMEA7184161	PRJEB28593	Germany	117	18
SAMEA7184163	PRJEB28593	Germany	117	17
SAMEA7184164	PRJEB28593	Germany	117	17
SAMEA7184166	PRJEB28593	Germany	117	17
SAMEA7184167	PRJEB28593	Germany	117	17
SAMEA7184168	PRJEB28593	Germany	117	17
SAMEA7184171	PRJEB28593	Germany	117	17
SAMEA7184174	PRJEB28593	Germany	117	17
SAMEA7184177	PRJEB28593	Germany	117	17
SAMEA7184178	PRJEB28593	Germany	117	17
SAMEA7184179	PRJEB28593	Germany	117	17
SAMEA7184180	PRJEB28593	Germany	117	17
SAMEA7184181	PRJEB28593	Germany	117	17
SAMEA7184182	PRJEB28593	Germany	117	17
SAMEA7184183	PRJEB28593	Germany	117	17
SAMEA7184184	PRJEB28593	Germany	117	17
SAMEA7184185	PRJEB28593	Germany	117	17
SAMEA7184186	PRJEB28593	Germany	117	17
SAMEA7184192	PRJEB28593	Germany	117	17
SAMEA7184197	PRJEB28593	Germany	117	18
SAMEA7184199	PRJEB28593	Germany	117	17
SAMEA7184203	PRJEB28593	Germany	117	17
SAMEA7184206	PRJEB28593	Germany	117	17
SAMEA7184211	PRJEB28593	Germany	117	17
SAMEA7184212	PRJEB28593	Germany	117	17
SAMEA7184213	PRJEB28593	Germany	117	17
SAMEA7184214	PRJEB28593	Germany	117	18
SAMEA7184215	PRJEB28593	Germany	117	18
SAMEA7184424	PRJEB28593	Germany	117	17
SAMEA7184429	PRJEB28593	Germany	117	18
SAMEA7667011	PRJEB41626	Netherlands	117	17
SAMEA7667012	PRJEB41626	Netherlands	117	17
SAMEA7667013	PRJEB41626	Netherlands	117	17
SAMEA7871330	PRJEB42663	Netherlands	117	17
SAMEA7871785	PRJEB41626	Netherlands	117	17
SAMEA8218045	PRJEB42370	Germany	117	17
SAMEA8218046	PRJEB42370	Germany	117	17
SAMEA8218074	PRJEB42370	Germany	117	17
SAMEA8218075	PRJEB42370	Germany	117	17
SAMEA8218078	PRJEB42370	Germany	117	17
SAMEA8218099	PRJEB42370	Germany	117	17
SAMEA8218113	PRJEB42370	Germany	117	17
SAMEA8218116	PRJEB42370	Germany	117	17
SAMEA8218132	PRJEB42370	Germany	117	1504
SAMEA8218256	PRJEB43550	Germany	117	17
SAMEA8218312	PRJEB43550	Germany	117	17
SAMEA8218323	PRJEB43550	Germany	117	17
SAMEA8218334	PRJEB43550	Germany	117	17
SAMEA8218396	PRJEB43550	Germany	117	17
SAMEA8218401	PRJEB43550	Germany	117	17
SAMEA8218432	PRJEB43550	Germany	117	17
SAMEA8426449	PRJEB41046	Switzerland	117	17
SAMEA8426450	PRJEB41046	Switzerland	117	17
SAMEA8426454	PRJEB41046	Switzerland	117	17
SAMEA8426463	PRJEB41046	Switzerland	117	17
SAMEA8426466	PRJEB41046	Switzerland	117	17
SAMEA8426468	PRJEB41046	Switzerland	117	17
SAMEA8426469	PRJEB41046	Switzerland	117	17
SAMEA8426470	PRJEB41046	Switzerland	117	17
SAMEA8426471	PRJEB41046	Switzerland	117	17
SAMEA8426473	PRJEB41046	Switzerland	117	17
SAMEA8426474	PRJEB41046	Switzerland	117	17
SAMEA8426475	PRJEB41046	Switzerland	117	17
SAMEA8426476	PRJEB41046	Switzerland	117	17
SAMEA8426477	PRJEB41046	Switzerland	117	17
SAMEA8426478	PRJEB41046	Switzerland	117	17
SAMEA8426479	PRJEB41046	Switzerland	117	17
SAMEA8426481	PRJEB41046	Switzerland	117	17
SAMEA8606296	PRJEB42347	Netherlands	117	17
SAMEA8606297	PRJEB42347	Netherlands	117	17
SAMEA8606299	PRJEB42347	Netherlands	117	17
SAMEA8606300	PRJEB42347	Netherlands	117	17
SAMEA8606301	PRJEB42347	Netherlands	117	17
SAMEA8606302	PRJEB42347	Netherlands	117	17
SAMEA8606363	PRJEB42347	Netherlands	117	17
SAMEA8606364	PRJEB42347	Netherlands	117	17
SAMEA8606368	PRJEB42347	Netherlands	117	17
SAMEA8606369	PRJEB42347	Netherlands	117	17
SAMEA8606373	PRJEB42347	Netherlands	117	17
SAMEA8609705	PRJEB42347	Netherlands	117	17
SAMEA8612466	PRJEB42347	Netherlands	117	17
SAMEA8612514	PRJEB42347	Netherlands	117	17
SAMEA8612515	PRJEB42347	Netherlands	117	17
SAMEA8659928	PRJEB44616	Switzerland	117	128
SAMEA8659939	PRJEB44616	Switzerland	117	17
SAMEA8659944	PRJEB44616	Switzerland	117	18
SAMEA8659946	PRJEB44616	Switzerland	117	18
SAMEA8659948	PRJEB44616	Switzerland	117	17
SAMEA8659952	PRJEB44616	Switzerland	117	17
SAMEA8659954	PRJEB44616	Switzerland	117	18
SAMEA8659956	PRJEB44616	Switzerland	117	18
SAMEA8659960	PRJEB44616	Switzerland	117	18
SAMEA8659962	PRJEB44616	Switzerland	117	17
SAMEA8659963	PRJEB44616	Switzerland	117	18
SAMEA8659964	PRJEB44616	Switzerland	117	17
SAMEA8659967	PRJEB44616	Switzerland	117	17
SAMEA8659970	PRJEB44616	Switzerland	117	18
SAMEA8659973	PRJEB44616	Switzerland	117	18
SAMEA9565991	PRJEB47276	Australia	117	17
SAMEA9566028	PRJEB47276	Australia	117	17
SAMN00779802	PRJNA82431	USA	117	558
SAMN00779835	PRJNA82491	USA	117	480
SAMN03197179	PRJNA267549	USA	117	17
SAMN03197197	PRJNA267549	USA	117	17
SAMN03197218	PRJNA267549	USA	117	17
SAMN04450407	PRJNA310320	Germany	117	17
SAMN05375116	PRJNA328573	Germany	117	17
SAMN05375119	PRJNA328573	Germany	117	17
SAMN05831075	PRJNA342552	Australia	117	42
SAMN08596133	PRJNA433676	Australia	117	17
SAMN09466945	PRJNA477326	USA	117	17
SAMN10437521	PRJNA475751	USA	117	18
SAMN11027170	PRJNA524489	Germany	117	17
SAMN11027171	PRJNA524489	Germany	117	839
SAMN11027172	PRJNA524489	Germany	117	17
SAMN11027173	PRJNA524489	Germany	117	17
SAMN11027175	PRJNA524489	Germany	117	839
SAMN11027177	PRJNA524489	Germany	117	17
SAMN11027178	PRJNA524489	Germany	117	17
SAMN11027179	PRJNA524489	Germany	117	17
SAMN11027181	PRJNA524489	Germany	117	17
SAMN11027183	PRJNA524489	Germany	117	17
SAMN11027185	PRJNA524489	Germany	117	17
SAMN11027187	PRJNA524489	Germany	117	17
SAMN11027191	PRJNA524489	Germany	117	17
SAMN11027193	PRJNA524489	Germany	117	17
SAMN11027197	PRJNA524489	Germany	117	17
SAMN11027199	PRJNA524489	Germany	117	17
SAMN11027200	PRJNA524489	Germany	117	17
SAMN11027201	PRJNA524489	Germany	117	17
SAMN11027202	PRJNA524489	Germany	117	17
SAMN11027204	PRJNA524489	Germany	117	17
SAMN11027205	PRJNA524489	Germany	117	17
SAMN11027206	PRJNA524489	Germany	117	17
SAMN11027208	PRJNA524489	Germany	117	17
SAMN11027209	PRJNA524489	Germany	117	17
SAMN11027210	PRJNA524489	Germany	117	17
SAMN11027211	PRJNA524489	Germany	117	17
SAMN11027212	PRJNA524489	Germany	117	17
SAMN11027213	PRJNA524489	Germany	117	17
SAMN11027214	PRJNA524489	Germany	117	17
SAMN11027215	PRJNA524489	Germany	117	17
SAMN11027217	PRJNA524489	Germany	117	17
SAMN11027218	PRJNA524489	Germany	117	17
SAMN11027219	PRJNA524489	Germany	117	17
SAMN11027221	PRJNA524489	Germany	117	17
SAMN11027222	PRJNA524489	Germany	117	17
SAMN11027224	PRJNA524489	Germany	117	17
SAMN11027225	PRJNA524489	Germany	117	17
SAMN11027226	PRJNA524489	Germany	117	17
SAMN11027227	PRJNA524489	Germany	117	17
SAMN11027228	PRJNA524489	Germany	117	17
SAMN11027232	PRJNA524489	Germany	117	17
SAMN11027234	PRJNA524489	Germany	117	17
SAMN11027236	PRJNA524489	Germany	117	17
SAMN11027237	PRJNA524489	Germany	117	17
SAMN11027239	PRJNA524489	Germany	117	17
SAMN11027240	PRJNA524489	Germany	117	17
SAMN11027241	PRJNA524489	Germany	117	17
SAMN11027244	PRJNA524489	Germany	117	17
SAMN11027245	PRJNA524489	Germany	117	17
SAMN11027246	PRJNA524489	Germany	117	17
SAMN11027247	PRJNA524489	Germany	117	17
SAMN11027249	PRJNA524489	Germany	117	17
SAMN11027250	PRJNA524489	Germany	117	17
SAMN11027252	PRJNA524489	Germany	117	17
SAMN11027254	PRJNA524489	Germany	117	17
SAMN11027255	PRJNA524489	Germany	117	17
SAMN11027256	PRJNA524489	Germany	117	839
SAMN11027257	PRJNA524489	Germany	117	17
SAMN11027258	PRJNA524489	Germany	117	17
SAMN11027259	PRJNA524489	Germany	117	17
SAMN11027261	PRJNA524489	Germany	117	17
SAMN11027262	PRJNA524489	Germany	117	17
SAMN11027263	PRJNA524489	Germany	117	17
SAMN11027264	PRJNA524489	Germany	117	17
SAMN11027265	PRJNA524489	Germany	117	17
SAMN11027267	PRJNA524489	Germany	117	17
SAMN11027268	PRJNA524489	Germany	117	17
SAMN11027269	PRJNA524489	Germany	117	17
SAMN11027270	PRJNA524489	Germany	117	17
SAMN11027271	PRJNA524489	Germany	117	17
SAMN11027272	PRJNA524489	Germany	117	17
SAMN11027273	PRJNA524489	Germany	117	17
SAMN11027274	PRJNA524489	Germany	117	17
SAMN11027275	PRJNA524489	Germany	117	17
SAMN11027276	PRJNA524489	Germany	117	17
SAMN11027278	PRJNA524489	Germany	117	17
SAMN11027279	PRJNA524489	Germany	117	17
SAMN11579777	PRJNA541232	Austria	117	17
SAMN11579784	PRJNA541232	Austria	117	17
SAMN11579788	PRJNA541232	Austria	117	17
SAMN11579798	PRJNA541232	Austria	117	17
SAMN11579799	PRJNA541232	Austria	117	17
SAMN11579801	PRJNA541232	Austria	117	17
SAMN11579804	PRJNA541232	Austria	117	17
SAMN11579814	PRJNA541232	Austria	117	17
SAMN11579849	PRJNA541232	Austria	117	17
SAMN11579852	PRJNA541232	Austria	117	17
SAMN11579855	PRJNA541232	Austria	117	1505
SAMN11579864	PRJNA541232	Austria	117	18
SAMN12639486	PRJNA562395	Australia	117	17
SAMN12639490	PRJNA562395	Australia	117	17
SAMN12639558	PRJNA562395	Australia	117	258
SAMN12639559	PRJNA562395	Australia	117	17
SAMN12639560	PRJNA562395	Australia	117	319
SAMN12639561	PRJNA562395	Australia	117	17
SAMN12639750	PRJNA562395	Australia	117	17
SAMN12639751	PRJNA562395	Australia	117	17
SAMN12640302	PRJNA562414	Australia	117	258
SAMN12640303	PRJNA562414	Australia	117	17
SAMN12640304	PRJNA562414	Australia	117	17
SAMN12640330	PRJNA562414	Australia	117	258
SAMN12697373	PRJNA564020	Germany	117	128
SAMN12697374	PRJNA564020	Germany	117	128
SAMN12697375	PRJNA564020	Germany	117	128
SAMN12697377	PRJNA564020	Germany	117	128
SAMN12697380	PRJNA564020	Germany	117	128
SAMN12697381	PRJNA564020	Germany	117	128
SAMN12697382	PRJNA564020	Germany	117	128
SAMN12697383	PRJNA564020	Germany	117	128
SAMN12697384	PRJNA564020	Germany	117	128
SAMN12697385	PRJNA564020	Germany	117	128
SAMN12897242	PRJNA573902	USA	117	17
SAMN12897243	PRJNA573902	USA	117	17
SAMN12897244	PRJNA573902	USA	117	17
SAMN14000078	PRJNA604849	Canada	117	17
SAMN14000083	PRJNA604849	Canada	117	17
SAMN14000085	PRJNA604849	Canada	117	17
SAMN14000087	PRJNA604849	Canada	117	17
SAMN14000089	PRJNA604849	Canada	117	17
SAMN14000090	PRJNA604849	Canada	117	17
SAMN14000091	PRJNA604849	Canada	117	17
SAMN14000097	PRJNA604849	Canada	117	17
SAMN14000104	PRJNA604849	Canada	117	17
SAMN14000105	PRJNA604849	Canada	117	17
SAMN14000108	PRJNA604849	Canada	117	17
SAMN14000111	PRJNA604849	Canada	117	17
SAMN14000112	PRJNA604849	Canada	117	17
SAMN14000113	PRJNA604849	Canada	117	17
SAMN14000116	PRJNA604849	Canada	117	17
SAMN14000117	PRJNA604849	Canada	117	17
SAMN14000119	PRJNA604849	Canada	117	17
SAMN14000121	PRJNA604849	Canada	117	17
SAMN14000124	PRJNA604849	Canada	117	17
SAMN14000126	PRJNA604849	Canada	117	17
SAMN14000127	PRJNA604849	Canada	117	17
SAMN14000128	PRJNA604849	Canada	117	17
SAMN14000130	PRJNA604849	Canada	117	17
SAMN14000132	PRJNA604849	Canada	117	17
SAMN14000134	PRJNA604849	Canada	117	17
SAMN14000136	PRJNA604849	Canada	117	17
SAMN14000137	PRJNA604849	Canada	117	17
SAMN14000138	PRJNA604849	Canada	117	17
SAMN14000139	PRJNA604849	Canada	117	17
SAMN14000141	PRJNA604849	Canada	117	17
SAMN14000142	PRJNA604849	Canada	117	1506
SAMN14000143	PRJNA604849	Canada	117	17
SAMN14000144	PRJNA604849	Canada	117	17
SAMN14000147	PRJNA604849	Canada	117	1507
SAMN14000148	PRJNA604849	Canada	117	17
SAMN14000149	PRJNA604849	Canada	117	17
SAMN14000150	PRJNA604849	Canada	117	17
SAMN14000158	PRJNA604849	Canada	117	17
SAMN14000159	PRJNA604849	Canada	117	839
SAMN14000161	PRJNA604849	Canada	117	17
SAMN14000162	PRJNA604849	Canada	117	17
SAMN14000163	PRJNA604849	Canada	117	17
SAMN14000164	PRJNA604849	Canada	117	17
SAMN14000165	PRJNA604849	Canada	117	17
SAMN14000166	PRJNA604849	Canada	117	17
SAMN14000167	PRJNA604849	Canada	117	17
SAMN14000169	PRJNA604849	Canada	117	17
SAMN14000170	PRJNA604849	Canada	117	1508
SAMN14000171	PRJNA604849	Canada	117	17
SAMN14000172	PRJNA604849	Canada	117	17
SAMN14000174	PRJNA604849	Canada	117	17
SAMN14000176	PRJNA604849	Canada	117	17
SAMN14000178	PRJNA604849	Canada	117	17
SAMN14000179	PRJNA604849	Canada	117	17
SAMN14000180	PRJNA604849	Canada	117	17
SAMN14000181	PRJNA604849	Canada	117	17
SAMN14000182	PRJNA604849	Canada	117	17
SAMN14000185	PRJNA604849	Canada	117	17
SAMN14000186	PRJNA604849	Canada	117	17
SAMN14000187	PRJNA604849	Canada	117	17
SAMN14000188	PRJNA604849	Canada	117	17
SAMN14000189	PRJNA604849	Canada	117	17
SAMN14000191	PRJNA604849	Canada	117	17
SAMN14000192	PRJNA604849	Canada	117	17
SAMN14000194	PRJNA604849	Canada	117	17
SAMN14000195	PRJNA604849	Canada	117	17
SAMN14000196	PRJNA604849	Canada	117	17
SAMN14000197	PRJNA604849	Canada	117	17
SAMN14000199	PRJNA604849	Canada	117	17
SAMN14000200	PRJNA604849	Canada	117	17
SAMN14000201	PRJNA604849	Canada	117	17
SAMN14000202	PRJNA604849	Canada	117	17
SAMN14000204	PRJNA604849	Canada	117	17
SAMN14000205	PRJNA604849	Canada	117	17
SAMN14000206	PRJNA604849	Canada	117	17
SAMN14000208	PRJNA604849	Canada	117	17
SAMN14000209	PRJNA604849	Canada	117	17
SAMN14000210	PRJNA604849	Canada	117	17
SAMN14000211	PRJNA604849	Canada	117	17
SAMN14000212	PRJNA604849	Canada	117	17
SAMN14000214	PRJNA604849	Canada	117	17
SAMN14604025	PRJNA625631	Germany	117	17
SAMN14604026	PRJNA625631	Germany	117	17
SAMN14604027	PRJNA625631	Germany	117	17
SAMN14604029	PRJNA625631	Germany	117	318
SAMN14604034	PRJNA625631	Germany	117	17
SAMN14604039	PRJNA625631	Germany	117	17
SAMN14604048	PRJNA625631	Germany	117	18
SAMN14604051	PRJNA625631	Germany	117	18
SAMN14604052	PRJNA625631	Germany	117	17
SAMN14604055	PRJNA625631	Germany	117	839
SAMN14604061	PRJNA625631	Germany	117	17
SAMN14604063	PRJNA625631	Germany	117	18
SAMN14604064	PRJNA625631	Germany	117	128
SAMN14604068	PRJNA625631	Germany	117	128
SAMN14604070	PRJNA625631	Germany	117	128
SAMN14671185	PRJNA627463	Norway	117	17
SAMN14852317	PRJNA631114	Germany	117	17
SAMN14852318	PRJNA631114	Germany	117	17
SAMN14852319	PRJNA631114	Germany	117	17
SAMN14852320	PRJNA631114	Germany	117	17
SAMN14852321	PRJNA631114	Germany	117	17
SAMN14852322	PRJNA631114	Germany	117	17
SAMN14852323	PRJNA631114	Germany	117	17
SAMN14852324	PRJNA631114	Germany	117	17
SAMN14852325	PRJNA631114	Germany	117	17
SAMN14852327	PRJNA631114	Germany	117	17
SAMN14852328	PRJNA631114	Germany	117	17
SAMN14852330	PRJNA631114	Germany	117	17
SAMN14852331	PRJNA631114	Germany	117	17
SAMN14852332	PRJNA631114	Germany	117	17
SAMN14852333	PRJNA631114	Germany	117	17
SAMN14852334	PRJNA631114	Germany	117	17
SAMN14852335	PRJNA631114	Germany	117	17
SAMN14852336	PRJNA631114	Germany	117	17
SAMN14852338	PRJNA631114	Germany	117	17
SAMN14852339	PRJNA631114	Germany	117	17
SAMN14852340	PRJNA631114	Germany	117	17
SAMN14852341	PRJNA631114	Germany	117	17
SAMN14852342	PRJNA631114	Germany	117	17
SAMN14852343	PRJNA631114	Germany	117	1509
SAMN14852344	PRJNA631114	Germany	117	17
SAMN14852345	PRJNA631114	Germany	117	17
SAMN14852346	PRJNA631114	Germany	117	17
SAMN14852347	PRJNA631114	Germany	117	17
SAMN14852348	PRJNA631114	Germany	117	17
SAMN14852349	PRJNA631114	Germany	117	17
SAMN14852350	PRJNA631114	Germany	117	17
SAMN14852351	PRJNA631114	Germany	117	1510
SAMN14852354	PRJNA631114	Germany	117	17
SAMN14852359	PRJNA631114	Germany	117	839
SAMN14852360	PRJNA631114	Germany	117	17
SAMN14852362	PRJNA631114	Germany	117	17
SAMN14852363	PRJNA631114	Germany	117	17
SAMN14852364	PRJNA631114	Germany	117	17
SAMN14852365	PRJNA631114	Germany	117	17
SAMN14852366	PRJNA631114	Germany	117	17
SAMN14852367	PRJNA631114	Germany	117	17
SAMN14852368	PRJNA631114	Germany	117	17
SAMN14852369	PRJNA631114	Germany	117	17
SAMN14852370	PRJNA631114	Germany	117	17
SAMN14852371	PRJNA631114	Germany	117	17
SAMN15088059	PRJNA636894	Spain	117	17
SAMN15088060	PRJNA636894	Spain	117	17
SAMN15088061	PRJNA636894	Spain	117	17
SAMN15088062	PRJNA636894	Spain	117	17
SAMN15088063	PRJNA636894	Spain	117	17
SAMN15088104	PRJNA636894	Germany	117	480
SAMN15088105	PRJNA636894	Spain	117	258
SAMN15088128	PRJNA636894	Denmark	117	1494
SAMN15088144	PRJNA636894	Denmark	117	1494
SAMN15088150	PRJNA636894	Denmark	117	1494
SAMN15088151	PRJNA636894	Denmark	117	1494
SAMN15088156	PRJNA636894	Norway	117	17
SAMN15088157	PRJNA636894	Norway	117	17
SAMN15088194	PRJNA636894	Germany	117	17
SAMN15088195	PRJNA636894	Germany	117	839
SAMN15088198	PRJNA636894	Germany	117	839
SAMN15088200	PRJNA636894	Germany	117	17
SAMN15088201	PRJNA636894	Germany	117	839
SAMN15088204	PRJNA636894	Germany	117	17
SAMN15088206	PRJNA636894	Germany	117	839
SAMN15088209	PRJNA636894	Germany	117	17
SAMN15088210	PRJNA636894	Germany	117	17
SAMN15088213	PRJNA636894	Germany	117	17
SAMN15088216	PRJNA636894	Germany	117	839
SAMN15088221	PRJNA636894	Germany	117	18
SAMN15088228	PRJNA636894	Germany	117	17
SAMN15088230	PRJNA636894	Germany	117	839
SAMN15088231	PRJNA636894	Germany	117	17
SAMN15088232	PRJNA636894	Germany	117	839
SAMN15088234	PRJNA636894	Germany	117	17
SAMN15088236	PRJNA636894	Germany	117	17
SAMN15088238	PRJNA636894	Germany	117	17
SAMN15088240	PRJNA636894	Germany	117	839
SAMN15088241	PRJNA636894	Germany	117	17
SAMN15088242	PRJNA636894	Germany	117	709
SAMN15088243	PRJNA636894	Germany	117	839
SAMN15088249	PRJNA636894	Germany	117	17
SAMN15088349	PRJNA636894	Belgium	117	17
SAMN15598698	PRJNA647793	USA	117	17
SAMN15598781	PRJNA647793	USA	117	17
SAMN15957567	PRJNA630475	Estonia	117	17
SAMN15957568	PRJNA630475	Estonia	117	17
SAMN16340281	PRJNA475751	USA	117	18
SAMN16604466	PRJNA673338	Germany	117	1341
SAMN16604472	PRJNA673338	Germany	117	709
SAMN16604473	PRJNA673338	Germany	117	839
SAMN16604476	PRJNA673338	Germany	117	839
SAMN16604481	PRJNA673338	Germany	117	17
SAMN16604482	PRJNA673338	Germany	117	17
SAMN16604484	PRJNA673338	Germany	117	17
SAMN16604485	PRJNA673338	Germany	117	17
SAMN16604487	PRJNA673338	Germany	117	1341
SAMN16604488	PRJNA673338	Germany	117	1341
SAMN16604490	PRJNA673338	Germany	117	missing uvrA
SAMN16707809	PRJNA675431	Czech Republic	117	42
SAMN16707810	PRJNA675431	Czech Republic	117	42
SAMN16707811	PRJNA675431	Czech Republic	117	42
SAMN16707812	PRJNA675431	Czech Republic	117	42
SAMN17377682	PRJNA693122	Germany	117	17
SAMN17377683	PRJNA693122	Germany	117	17
SAMN17377689	PRJNA693122	Germany	117	839
SAMN17377690	PRJNA693122	Germany	117	17
SAMN17377694	PRJNA693122	Germany	117	839
SAMN17377695	PRJNA693122	Germany	117	839
SAMN17377696	PRJNA693122	Germany	117	128
SAMN17377699	PRJNA693122	Germany	117	128
SAMN17377700	PRJNA693122	Germany	117	839
SAMN17377701	PRJNA693122	Germany	117	128
SAMN17377702	PRJNA693122	Germany	117	128
SAMN17377703	PRJNA693122	Germany	117	128
SAMN17377704	PRJNA693122	Germany	117	128
SAMN17377705	PRJNA693122	Germany	117	128
SAMN17377706	PRJNA693122	Germany	117	128
SAMN17377707	PRJNA693122	Germany	117	128
SAMN17377711	PRJNA693122	Germany	117	128
SAMN17377712	PRJNA693122	Germany	117	128
SAMN17377714	PRJNA693122	Germany	117	128
SAMN17377718	PRJNA693122	Germany	117	17
SAMN17377719	PRJNA693122	Germany	117	17
SAMN17377720	PRJNA693122	Germany	117	17
SAMN17377721	PRJNA693122	Germany	117	17
SAMN17377723	PRJNA693122	Germany	117	17
SAMN17377724	PRJNA693122	Germany	117	17
SAMN17377726	PRJNA693122	Germany	117	17
SAMN17377733	PRJNA693122	Germany	117	17
SAMN17377735	PRJNA693122	Germany	117	17
SAMN17377737	PRJNA693122	Germany	117	17
SAMN17377738	PRJNA693122	Germany	117	17
SAMN17377739	PRJNA693122	Germany	117	17
SAMN17377740	PRJNA693122	Germany	117	128
SAMN17377741	PRJNA693122	Germany	117	17
SAMN17377742	PRJNA693122	Germany	117	17
SAMN17377743	PRJNA693122	Germany	117	17
SAMN17377744	PRJNA693122	Germany	117	128
SAMN17377746	PRJNA693122	Germany	117	17
SAMN17377747	PRJNA693122	Germany	117	17
SAMN17377748	PRJNA693122	Germany	117	17
SAMN17377749	PRJNA693122	Germany	117	17
SAMN17377750	PRJNA693122	Germany	117	17
SAMN17377751	PRJNA693122	Germany	117	17
SAMN17377752	PRJNA693122	Germany	117	17
SAMN17377753	PRJNA693122	Germany	117	17
SAMN17377754	PRJNA693122	Germany	117	17
SAMN17377757	PRJNA693122	Germany	117	839
SAMN17377758	PRJNA693122	Germany	117	17
SAMN17377766	PRJNA693122	Germany	117	17
SAMN17377767	PRJNA693122	Germany	117	17
SAMN17377768	PRJNA693122	Germany	117	17
SAMN17377769	PRJNA693122	Germany	117	17
SAMN17377770	PRJNA693122	Germany	117	17
SAMN17377771	PRJNA693122	Germany	117	17
SAMN17377772	PRJNA693122	Germany	117	1511
SAMN17377773	PRJNA693122	Germany	117	17
SAMN17377776	PRJNA693122	Germany	117	18
SAMN17377777	PRJNA693122	Germany	117	17
SAMN17377778	PRJNA693122	Germany	117	18
SAMN17377779	PRJNA693122	Germany	117	17
SAMN17377781	PRJNA693122	Germany	117	17
SAMN17378697	PRJNA691722	Denmark	117	17
SAMN17378699	PRJNA691722	Denmark	117	17
SAMN17378748	PRJNA691722	Denmark	117	17
SAMN17378750	PRJNA691722	Denmark	117	17
SAMN17378753	PRJNA691722	Denmark	117	17
SAMN17378754	PRJNA691722	Denmark	117	17
SAMN17378755	PRJNA691722	Denmark	117	17
SAMN17378756	PRJNA691722	Denmark	117	17
SAMN17378757	PRJNA691722	Denmark	117	17
SAMN17378758	PRJNA691722	Denmark	117	17
SAMN17378759	PRJNA691722	Denmark	117	17
SAMN17378762	PRJNA691722	Denmark	117	17
SAMN17922464	PRJNA702038	Denmark	117	128
SAMN17922467	PRJNA702038	Denmark	117	17
SAMN17922470	PRJNA702038	Denmark	117	17
SAMN17922472	PRJNA702038	Denmark	117	18
SAMN17922475	PRJNA702038	Denmark	117	18
SAMN17922476	PRJNA702038	Denmark	117	18
SAMN17922477	PRJNA702038	Denmark	117	18
SAMN17922478	PRJNA702038	Denmark	117	18
SAMN17922479	PRJNA702038	Denmark	117	18
SAMN17922480	PRJNA702038	Denmark	117	18
SAMN17922482	PRJNA702038	Denmark	117	18
SAMN17922483	PRJNA702038	Denmark	117	18
SAMN17922484	PRJNA702038	Denmark	117	18
SAMN17922486	PRJNA702038	Denmark	117	18
SAMN17922487	PRJNA702038	Denmark	117	17
SAMN17922488	PRJNA702038	Denmark	117	18
SAMN17922490	PRJNA702038	Denmark	117	18
SAMN17922491	PRJNA702038	Denmark	117	18
SAMN17922493	PRJNA702038	Denmark	117	18
SAMN17922494	PRJNA702038	Denmark	117	18
SAMN17922495	PRJNA702038	Denmark	117	18
SAMN17922496	PRJNA702038	Denmark	117	18
SAMN17922498	PRJNA702038	Denmark	117	18
SAMN17922499	PRJNA702038	Denmark	117	18
SAMN17922504	PRJNA702038	Denmark	117	18
SAMN17922505	PRJNA702038	Denmark	117	18
SAMN17922507	PRJNA702038	Denmark	117	18
SAMN17922508	PRJNA702038	Denmark	117	18
SAMN17922509	PRJNA702038	Denmark	117	18
SAMN17922511	PRJNA702038	Denmark	117	18
SAMN17922512	PRJNA702038	Denmark	117	18
SAMN17922514	PRJNA702038	Denmark	117	18
SAMN17922515	PRJNA702038	Denmark	117	18
SAMN17922518	PRJNA702038	Denmark	117	18
SAMN17922519	PRJNA702038	Denmark	117	18
SAMN17922520	PRJNA702038	Denmark	117	18
SAMN17922521	PRJNA702038	Denmark	117	18
SAMN17922522	PRJNA702038	Denmark	117	18
SAMN17922523	PRJNA702038	Denmark	117	18
SAMN17922524	PRJNA702038	Denmark	117	18
SAMN17922525	PRJNA702038	Denmark	117	18
SAMN17922527	PRJNA702038	Denmark	117	18
SAMN17922529	PRJNA702038	Denmark	117	18
SAMN17922530	PRJNA702038	Denmark	117	18
SAMN17922531	PRJNA702038	Denmark	117	18
SAMN17922532	PRJNA702038	Denmark	117	18
SAMN17922533	PRJNA702038	Denmark	117	18
SAMN17922534	PRJNA702038	Denmark	117	18
SAMN17922536	PRJNA702038	Denmark	117	18
SAMN17922538	PRJNA702038	Denmark	117	18
SAMN17922540	PRJNA702038	Denmark	117	18
SAMN17922541	PRJNA702038	Denmark	117	18
SAMN17922544	PRJNA702038	Denmark	117	18
SAMN17922547	PRJNA702038	Denmark	117	18
SAMN17922548	PRJNA702038	Denmark	117	18
SAMN17922552	PRJNA702038	Denmark	117	18
SAMN17922553	PRJNA702038	Denmark	117	18
SAMN17922555	PRJNA702038	Denmark	117	18
SAMN17922556	PRJNA702038	Denmark	117	18
SAMN17922557	PRJNA702038	Denmark	117	18
SAMN17922558	PRJNA702038	Denmark	117	18
SAMN17922559	PRJNA702038	Denmark	117	18
SAMN17922560	PRJNA702038	Denmark	117	18
SAMN17922562	PRJNA702038	Denmark	117	18
SAMN17922563	PRJNA702038	Denmark	117	18
SAMN17922565	PRJNA702038	Denmark	117	18
SAMN17922566	PRJNA702038	Denmark	117	18
SAMN17922567	PRJNA702038	Denmark	117	18
SAMN17922568	PRJNA702038	Denmark	117	18
SAMN17922569	PRJNA702038	Denmark	117	18
SAMN17922572	PRJNA702038	Denmark	117	18
SAMN17922573	PRJNA702038	Denmark	117	18
SAMN17922574	PRJNA702038	Denmark	117	18
SAMN17922575	PRJNA702038	Denmark	117	18
SAMN17922576	PRJNA702038	Denmark	117	18
SAMN17922577	PRJNA702038	Denmark	117	18
SAMN17922578	PRJNA702038	Denmark	117	18
SAMN17922579	PRJNA702038	Denmark	117	18
SAMN17922580	PRJNA702038	Denmark	117	18
SAMN17922585	PRJNA702038	Denmark	117	18
SAMN17922612	PRJNA702038	Denmark	117	18
SAMN17922614	PRJNA702038	Denmark	117	18
SAMN17922616	PRJNA702038	Denmark	117	18
SAMN17922617	PRJNA702038	Denmark	117	18
SAMN17922622	PRJNA702038	Denmark	117	18
SAMN17922623	PRJNA702038	Denmark	117	18
SAMN17922624	PRJNA702038	Denmark	117	18
SAMN17922625	PRJNA702038	Denmark	117	18
SAMN17922631	PRJNA702038	Denmark	117	18
SAMN17922632	PRJNA702038	Denmark	117	18
SAMN17922633	PRJNA702038	Denmark	117	18
SAMN17922634	PRJNA702038	Denmark	117	18
SAMN17922635	PRJNA702038	Denmark	117	18
SAMN17922636	PRJNA702038	Denmark	117	18
SAMN17922638	PRJNA702038	Denmark	117	18
SAMN17922639	PRJNA702038	Denmark	117	18
SAMN17922640	PRJNA702038	Denmark	117	18
SAMN17922641	PRJNA702038	Denmark	117	18
SAMN17922642	PRJNA702038	Denmark	117	18
SAMN17922644	PRJNA702038	Denmark	117	18
SAMN17922645	PRJNA702038	Denmark	117	18
SAMN17922649	PRJNA702038	Denmark	117	18
SAMN17922652	PRJNA702038	Denmark	117	18
SAMN17922654	PRJNA702038	Denmark	117	18
SAMN17922655	PRJNA702038	Denmark	117	18
SAMN17922656	PRJNA702038	Denmark	117	18
SAMN17922657	PRJNA702038	Denmark	117	18
SAMN17922658	PRJNA702038	Denmark	117	18
SAMN17922660	PRJNA702038	Denmark	117	18
SAMN17922661	PRJNA702038	Denmark	117	18
SAMN17922662	PRJNA702038	Denmark	117	18
SAMN17922668	PRJNA702038	Denmark	117	18
SAMN17922669	PRJNA702038	Denmark	117	18
SAMN17922670	PRJNA702038	Denmark	117	18
SAMN17922674	PRJNA702038	Denmark	117	18
SAMN17922675	PRJNA702038	Denmark	117	18
SAMN17922676	PRJNA702038	Denmark	117	18
SAMN17922677	PRJNA702038	Denmark	117	18
SAMN17922681	PRJNA702038	Denmark	117	17
SAMN17922683	PRJNA702038	Denmark	117	18
SAMN17922686	PRJNA702038	Denmark	117	18
SAMN17922687	PRJNA702038	Denmark	117	18
SAMN17922689	PRJNA702038	Denmark	117	18
SAMN17922690	PRJNA702038	Denmark	117	18
SAMN17922691	PRJNA702038	Denmark	117	18
SAMN18323931	PRJNA686881	Denmark	117	1494
SAMN18323934	PRJNA686881	Denmark	117	17
SAMN18323953	PRJNA686881	Denmark	117	124
SAMN18323957	PRJNA686881	Denmark	117	17
SAMN18324025	PRJNA686881	Denmark	117	1494
SAMN18324026	PRJNA686881	Denmark	117	143
SAMN18324093	PRJNA686881	Denmark	117	1494
SAMN18324167	PRJNA686881	Denmark	117	17
SAMN18324230	PRJNA686881	Denmark	117	1512
SAMN18324297	PRJNA686881	Denmark	117	258
SAMN18324418	PRJNA686881	Denmark	117	1494
SAMN18324443	PRJNA686881	Denmark	117	17
SAMN18324473	PRJNA686881	Denmark	117	17
SAMN18324491	PRJNA686881	Denmark	117	17
SAMN18324510	PRJNA686881	Denmark	117	17
SAMN18324511	PRJNA686881	Denmark	117	17
SAMN18324513	PRJNA686881	Denmark	117	17
SAMN18324515	PRJNA686881	Denmark	117	17
SAMN18324518	PRJNA686881	Denmark	117	17
SAMN18324519	PRJNA686881	Denmark	117	17
SAMN18324520	PRJNA686881	Denmark	117	17
SAMN18324522	PRJNA686881	Denmark	117	17
SAMN18324529	PRJNA686881	Denmark	117	17
SAMN18324538	PRJNA686881	Denmark	117	17
SAMN18324572	PRJNA686881	Denmark	117	17
SAMN18324617	PRJNA686881	Denmark	117	17
SAMN18324619	PRJNA686881	Denmark	117	17
SAMN18324635	PRJNA686881	Denmark	117	17
SAMN18324650	PRJNA686881	Denmark	117	1494
SAMN18324673	PRJNA686881	Denmark	117	17
SAMN18324674	PRJNA686881	Denmark	117	17
SAMN18324677	PRJNA686881	Denmark	117	17
SAMN18324680	PRJNA686881	Denmark	117	17
SAMN18324692	PRJNA686881	Denmark	117	17
SAMN18324693	PRJNA686881	Denmark	117	17
SAMN18324701	PRJNA686881	Denmark	117	17
SAMN18324702	PRJNA686881	Denmark	117	missing copA
SAMN18324703	PRJNA686881	Denmark	117	17
SAMN18324747	PRJNA686881	Denmark	117	18
SAMN18324751	PRJNA686881	Denmark	117	18
SAMN18324763	PRJNA686881	Denmark	117	18
SAMN18324764	PRJNA686881	Denmark	117	18
SAMN18324812	PRJNA686881	Denmark	117	1495
SAMN18838313	PRJNA690640	Australia	117	missing pbp2B
SAMN18877696	PRJNA725385	Denmark	117	18
SAMN18877700	PRJNA725385	Denmark	117	17
SAMN19676951	PRJNA736994	USA	117	17
SAMN19834289	PRJNA740173	Denmark	117	17
SAMN19834356	PRJNA740173	Denmark	117	1494
SAMN19834419	PRJNA740173	Denmark	117	17
SAMN19834429	PRJNA740173	Denmark	117	17
SAMN19834463	PRJNA740173	Denmark	117	17
SAMN19834486	PRJNA740173	Denmark	117	17
SAMN19834561	PRJNA740173	Denmark	117	17
SAMN19834614	PRJNA740173	Denmark	117	1494
SAMN19834621	PRJNA740173	Denmark	117	17
SAMN19834628	PRJNA740173	Denmark	117	17
SAMN19834648	PRJNA740173	Denmark	117	17
SAMN19834693	PRJNA740173	Denmark	117	1513
SAMN19834702	PRJNA740173	Denmark	117	17
SAMN19834740	PRJNA740173	Denmark	117	17
SAMN19834762	PRJNA740173	Denmark	117	17
SAMN20285087	PRJNA734127	Ireland	117	128
SAMN20285103	PRJNA734127	Ireland	117	128
SAMN20285115	PRJNA734127	Ireland	117	128
SAMN20285129	PRJNA734127	Ireland	117	128
SAMN20285152	PRJNA734127	Ireland	117	128
SAMN20285216	PRJNA734127	Ireland	117	18
SAMN20285427	PRJNA734127	Ireland	117	128
SAMN20285440	PRJNA734127	Ireland	117	128
SAMN20285470	PRJNA734127	Ireland	117	128
SAMN20285497	PRJNA734127	Ireland	117	128
SAMN20285502	PRJNA734127	Ireland	117	128
SAMN20285553	PRJNA734127	Ireland	117	128
SAMN20285556	PRJNA734127	Ireland	117	18
SAMN20285567	PRJNA734127	Ireland	117	128
SAMN20285583	PRJNA734127	Ireland	117	18
SAMN20285585	PRJNA734127	Ireland	117	128
SAMN20285604	PRJNA734127	Ireland	117	128
SAMN20285614	PRJNA734127	Ireland	117	18
SAMN20285615	PRJNA734127	Ireland	117	18
SAMN20285624	PRJNA734127	Ireland	117	missing uvrA
SAMN20285630	PRJNA734127	Ireland	117	128
SAMN20285691	PRJNA734127	Ireland	117	128
SAMN20285706	PRJNA734127	Ireland	117	128
SAMN20572050	PRJNA746456	USA	117	18
SAMN20572054	PRJNA746456	USA	117	18
SAMN20572056	PRJNA746456	USA	117	18
SAMN20572065	PRJNA746456	USA	117	18
SAMN20572071	PRJNA746456	USA	117	18
SAMN20572075	PRJNA746456	USA	117	18
SAMN20572078	PRJNA746456	USA	117	18
SAMN20572085	PRJNA746456	USA	117	18
SAMN20572089	PRJNA746456	USA	117	18
SAMN20572093	PRJNA746456	USA	117	18
SAMN20572098	PRJNA746456	USA	117	18
SAMN20572100	PRJNA746456	USA	117	18
SAMN20572104	PRJNA746456	USA	117	18
SAMN20572110	PRJNA746456	USA	117	18
SAMN20572112	PRJNA746456	USA	117	18
SAMN20572115	PRJNA746456	USA	117	18
SAMN20572121	PRJNA746456	USA	117	18
SAMN20572123	PRJNA746456	USA	117	18
SAMN20572124	PRJNA746456	USA	117	18
SAMN20572127	PRJNA746456	USA	117	18
SAMN20572140	PRJNA746456	USA	117	18
SAMN20572151	PRJNA746456	USA	117	18
SAMN20572156	PRJNA746456	USA	117	18
SAMN20572157	PRJNA746456	USA	117	18
SAMN20572159	PRJNA746456	USA	117	18
SAMN20572166	PRJNA746456	USA	117	136
SAMN20572168	PRJNA746456	USA	117	18
SAMN20572171	PRJNA746456	USA	117	18
SAMN20572173	PRJNA746456	USA	117	18
SAMN20572179	PRJNA746456	USA	117	18
SAMN20572180	PRJNA746456	USA	117	18
SAMN20572185	PRJNA746456	USA	117	18
SAMN20572186	PRJNA746456	USA	117	18
SAMN20572192	PRJNA746456	USA	117	18
SAMN20572196	PRJNA746456	USA	117	18
SAMN20572198	PRJNA746456	USA	117	1514
SAMN20572199	PRJNA746456	USA	117	18
SAMN20572204	PRJNA746456	USA	117	18
SAMN20572205	PRJNA746456	USA	117	18
SAMN20572214	PRJNA746456	USA	117	18
SAMN20572218	PRJNA746456	USA	117	18
SAMN20572229	PRJNA746456	USA	117	18
SAMN20572230	PRJNA746456	USA	117	18
SAMN20572237	PRJNA746456	USA	117	18
SAMN20572243	PRJNA746456	USA	117	18
SAMN20572246	PRJNA746456	USA	117	18
SAMN20572248	PRJNA746456	USA	117	18
SAMN20572251	PRJNA746456	USA	117	18
SAMN20572254	PRJNA746456	USA	117	1514
SAMN20572258	PRJNA746456	USA	117	18
SAMN20572265	PRJNA746456	USA	117	18
SAMN20572267	PRJNA746456	USA	117	18
SAMN20572268	PRJNA746456	USA	117	18
SAMN20572269	PRJNA746456	USA	117	18
SAMN20572280	PRJNA746456	USA	117	18
SAMN20572286	PRJNA746456	USA	117	18
SAMN20572290	PRJNA746456	USA	117	18
SAMN20572294	PRJNA746456	USA	117	18
SAMN20572300	PRJNA746456	USA	117	18
SAMN20572301	PRJNA746456	USA	117	18
SAMN20572302	PRJNA746456	USA	117	18
SAMN20572304	PRJNA746456	USA	117	18
SAMN20572309	PRJNA746456	USA	117	18
SAMN20572312	PRJNA746456	USA	117	18
SAMN20572315	PRJNA746456	USA	117	18
SAMN20572316	PRJNA746456	USA	117	18
SAMN20572322	PRJNA746456	USA	117	18
SAMN20572324	PRJNA746456	USA	117	18
SAMN20572332	PRJNA746456	USA	117	18
SAMN20572333	PRJNA746456	USA	117	18
SAMN20572345	PRJNA746456	USA	117	18
SAMN20572346	PRJNA746456	USA	117	1514
SAMN20572347	PRJNA746456	USA	117	18
SAMN20572350	PRJNA746456	USA	117	18
SAMN20572354	PRJNA746456	USA	117	missing narB
SAMN20572356	PRJNA746456	USA	117	18
SAMN20572357	PRJNA746456	USA	117	18
SAMN20572370	PRJNA746456	USA	117	18
SAMN20572372	PRJNA746456	USA	117	18
SAMN20572376	PRJNA746456	USA	117	18
SAMN20572377	PRJNA746456	USA	117	18
SAMN20572383	PRJNA746456	USA	117	18
SAMN20572385	PRJNA746456	USA	117	18
SAMN20572392	PRJNA746456	USA	117	18
SAMN20572395	PRJNA746456	USA	117	18
SAMN20572398	PRJNA746456	USA	117	18
SAMN20572402	PRJNA746456	USA	117	18
SAMN20572405	PRJNA746456	USA	117	18
SAMN20572416	PRJNA746456	USA	117	18
SAMN20572421	PRJNA746456	USA	117	18
SAMN20572428	PRJNA746456	USA	117	18
SAMN20572431	PRJNA746456	USA	117	18
SAMN20572433	PRJNA746456	USA	117	18
SAMN20572435	PRJNA746456	USA	117	18
SAMN20572438	PRJNA746456	USA	117	18
SAMN20572442	PRJNA746456	USA	117	18
SAMN20572444	PRJNA746456	USA	117	18
SAMN20572445	PRJNA746456	USA	117	18
SAMN20572456	PRJNA746456	USA	117	18
SAMN20572462	PRJNA746456	USA	117	18
SAMN20572463	PRJNA746456	USA	117	18
SAMN20572466	PRJNA746456	USA	117	1514
SAMN20572468	PRJNA746456	USA	117	18
SAMN20572470	PRJNA746456	USA	117	18
SAMN20572471	PRJNA746456	USA	117	18
SAMN20572472	PRJNA746456	USA	117	18
SAMN20572480	PRJNA746456	USA	117	18
SAMN20572482	PRJNA746456	USA	117	18
SAMN20572484	PRJNA746456	USA	117	18
SAMN20572487	PRJNA746456	USA	117	18
SAMN20572491	PRJNA746456	USA	117	18
SAMN20572495	PRJNA746456	USA	117	18
SAMN20572497	PRJNA746456	USA	117	18
SAMN20572514	PRJNA746456	USA	117	missing narB
SAMN20572516	PRJNA746456	USA	117	18
SAMN20572517	PRJNA746456	USA	117	18
SAMN20572522	PRJNA746456	USA	117	18
SAMN20572524	PRJNA746456	USA	117	18
SAMN20572527	PRJNA746456	USA	117	18
SAMN20572530	PRJNA746456	USA	117	18
SAMN20572542	PRJNA746456	USA	117	18
SAMN20572544	PRJNA746456	USA	117	18
SAMN20572546	PRJNA746456	USA	117	18
SAMN20572547	PRJNA746456	USA	117	18
SAMN20572548	PRJNA746456	USA	117	18
SAMN20572550	PRJNA746456	USA	117	18
SAMN20572554	PRJNA746456	USA	117	18
SAMN20572555	PRJNA746456	USA	117	18
SAMN20572556	PRJNA746456	USA	117	18
SAMN20572562	PRJNA746456	USA	117	18
SAMN20572569	PRJNA746456	USA	117	18
SAMN20572573	PRJNA746456	USA	117	18
SAMN20572586	PRJNA746456	USA	117	18
SAMN20572588	PRJNA746456	USA	117	18
SAMN20572592	PRJNA746456	USA	117	18
SAMN20572593	PRJNA746456	USA	117	18
SAMN20572596	PRJNA746456	USA	117	18
SAMN20572599	PRJNA746456	USA	117	18
SAMN20572607	PRJNA746456	USA	117	18
SAMN20572610	PRJNA746456	USA	117	18
SAMN20572615	PRJNA746456	USA	117	18
SAMN20572629	PRJNA746456	USA	117	18
SAMN20572636	PRJNA746456	USA	117	18
SAMN20572641	PRJNA746456	USA	117	18
SAMN20572642	PRJNA746456	USA	117	18
SAMN20572644	PRJNA746456	USA	117	18
SAMN20572645	PRJNA746456	USA	117	18
[truncated: 208 more rows]
